# Supplementary material for: 3-(3-Methyl­phen­yl)-2-thioxo-1,3-thia­zolidin-4-one
Source: Acta Crystallogr Sect E Struct Rep Online. 2009 Nov 7;65(Pt 12):o3016. doi: 10.1107/S1600536809045863 (PMC2972004; doi:10.1107/S1600536809045863)
Supplement: Supplementary file 1 [file e-65-o3016-sup1.cif]

##############################################################################
###                                                                        ###
###        Electronic paper (Acta Crystallographica Section E)             ###
###                                                                        ###
##############################################################################
#                                                                            #
# This CIF contains the data in a paper accepted for publication in Acta     #
# Crystallographica Section E. It conforms to the requirements of Notes      #
# for Authors for Section E, and has been peer reviewed under the auspices   #
# of the IUCr Commission on Journals.                                        #
#                                                                            #
# Full details of the Crystallographic Information File format               #
# are given in the paper "The Crystallographic Information File (CIF):       #
# a New Standard Archive File for Crystallography" by S. R. Hall, F. H.      #
# Allen and I. D. Brown [Acta Cryst. (1991), A47, 655-685].                  #
#                                                                            #
# The current version of the core CIF dictionary is obtainable from          #
# ftp://ftp.iucr.org/pub/cif_core.dic. The current version number is 2.4.    #
#                                                                            #
# Software is freely available for graphical display of the structure(s) in  #
# this CIF.  For information consult the CIF home page http://www.iucr.org/  #
# cif/home.html                                                              #
#                                                                            #
# This file may be used for bona fide research purposes within the           #
# scientific community so long as proper attribution is given to the journal # 
# article from which it was obtained.                                        #
#                                                                            #
##############################################################################
                                             
data_global
_audit_creation_method     ?
_journal_date_recd_electronic     2009-11-01
_journal_date_accepted     2009-11-01
_journal_name_full     'Acta Crystallographica, Section E'
_journal_year     2009
_journal_volume     65
_journal_issue     12
_journal_page_first     o3016
_journal_page_last     o3016
_journal_paper_category     QO
_journal_coeditor_code     HB5208
_publ_contact_author
;
Muhammad Nawaz Tahir
University of Sargodha
Department of Physics
Sargodha
Pakistan
;
_publ_contact_author_email     'dmntahir_uos@yahoo.com'
_publ_contact_author_fax     '0092 48 32 22 121'
_publ_contact_author_phone     '0092 48 92 30 914'
_publ_section_title
;
3-(3-Methylphenyl)-2-thioxo-1,3-thiazolidin-4-one
;
loop_
    _publ_author_name
    _publ_author_address
    'Durre Shahwar'
;
Department of Chemistry
Government College University
Lahore
Pakistan
;
    'Tahir, M. Nawaz'
;
Department of Physics
University of Sargodha
Sargodha
Pakistan
;
    'Asma Yasmeen'
;
Department of Chemistry
Government College University
Lahore
Pakistan
;
    'Naeem Ahmad'
;
Department of Chemistry
Government College University
Lahore
Pakistan
;
    'Muhammad Akmal Khan'
;
Department of Chemistry
Government College University
Lahore
Pakistan
;
data_I
_audit_creation_method     SHELXL-97
_chemical_name_systematic
;
3-(3-Methylphenyl)-2-thioxo-1,3-thiazolidin-4-one
;
_chemical_name_common     ?
_chemical_formula_moiety     'C10 H9 N O S2'
_chemical_formula_sum     'C10 H9 N O S2'
_chemical_formula_iupac     'C10 H9 N O S2'
_chemical_formula_weight     223.3
_symmetry_cell_setting     monoclinic
_symmetry_space_group_name_H-M     'P 21/c'
_symmetry_space_group_name_Hall     '-P 2ybc'
loop_
    _symmetry_equiv_pos_site_id
    _symmetry_equiv_pos_as_xyz
    1 x,y,z
    2 -x,1/2+y,1/2-z
    3 -x,-y,-z
    4 x,1/2-y,1/2+z
_cell_length_a     8.0775(3)
_cell_length_b     6.4058(2)
_cell_length_c     21.4715(7)
_cell_angle_alpha     90
_cell_angle_beta     106.068(2)
_cell_angle_gamma     90
_cell_volume     1067.59(6)
_cell_formula_units_Z     4
_cell_measurement_reflns_used     2666
_cell_measurement_theta_min     2.62
_cell_measurement_theta_max     28.31
_cell_measurement_temperature     296(2)
_exptl_crystal_description     Prism
_exptl_crystal_colour     'light yellow'
_exptl_crystal_size_max     0.32
_exptl_crystal_size_mid     0.24
_exptl_crystal_size_min     0.22
_exptl_crystal_density_diffrn     1.389
_exptl_crystal_density_meas     ?
_exptl_crystal_density_method     'not measured'
_exptl_crystal_F_000     464
_exptl_absorpt_coefficient_mu     0.463
_exptl_absorpt_correction_type     multi-scan
_exptl_absorpt_process_details     '(SADABS; Bruker, 2005)'
_exptl_absorpt_correction_T_min     0.849
_exptl_absorpt_correction_T_max     0.897
_exptl_special_details
;
;
_diffrn_ambient_temperature     296(2)
_diffrn_radiation_type     MoK\a
_diffrn_radiation_wavelength     0.71073
_diffrn_radiation_source     'fine-focus sealed tube'
_diffrn_radiation_monochromator     graphite
_diffrn_measurement_device_type     'Bruker Kappa APEXII CCD'
_diffrn_measurement_method     \w
_diffrn_detector_area_resol_mean     7.40
_diffrn_reflns_number     11841
_diffrn_reflns_av_R_equivalents     0.0257
_diffrn_reflns_av_sigmaI/netI     0.0231
_diffrn_reflns_theta_min     2.62
_diffrn_reflns_theta_max     28.31
_diffrn_reflns_theta_full     28.31
_diffrn_measured_fraction_theta_max     0.999
_diffrn_measured_fraction_theta_full     0.999
_diffrn_reflns_limit_h_min     -10
_diffrn_reflns_limit_h_max     10
_diffrn_reflns_limit_k_min     -8
_diffrn_reflns_limit_k_max     8
_diffrn_reflns_limit_l_min     -28
_diffrn_reflns_limit_l_max     28
_diffrn_standards_number     0
_diffrn_standards_interval_count     ?
_diffrn_standards_interval_time     ?
_diffrn_standards_decay_%     ?
_refine_special_details
;
Refinement of <i>F</i>^2^ against ALL reflections. The weighted <i>R</i>-factor
<i>wR</i> and goodness of fit <i>S</i> are based on <i>F</i>^2^, conventional
<i>R</i>-factors <i>R</i> are based on <i>F</i>, with <i>F</i> set to zero for
negative <i>F</i>^2^. The threshold expression of <i>F</i>^2^ >
\s(<i>F</i>^2^) is used only for calculating <i>R</i>-factors(gt) <i>etc</i>.
and is not relevant to the choice of reflections for refinement.
<i>R</i>-factors based on <i>F</i>^2^ are statistically about twice as large
as those based on <i>F</i>, and <i>R</i>- factors based on ALL data will be
even larger.
;
_reflns_number_total     2666
_reflns_number_gt     2116
_reflns_threshold_expression     I>2\s(I)
_refine_ls_structure_factor_coef     Fsqd
_refine_ls_matrix_type     full
_refine_ls_R_factor_all     0.0451
_refine_ls_R_factor_gt     0.0322
_refine_ls_wR_factor_gt     0.0791
_refine_ls_wR_factor_ref     0.0867
_refine_ls_goodness_of_fit_ref     1.026
_refine_ls_restrained_S_all     1.026
_refine_ls_number_reflns     2666
_refine_ls_number_parameters     129
_refine_ls_number_restraints     0
_refine_ls_hydrogen_treatment     constr
_refine_ls_weighting_scheme     calc
_refine_ls_weighting_details
         'calc w=1/[\s^2^(Fo^2^)+(0.0399P)^2^+0.2635P] where P=(Fo^2^+2Fc^2^)/3'
_atom_sites_solution_hydrogens     geom
_atom_sites_solution_primary     direct
_atom_sites_solution_secondary     difmap
_refine_ls_shift/su_max     0.000
_refine_ls_shift/su_mean     0.000
_refine_diff_density_max     0.273
_refine_diff_density_min     -0.223
loop_
    _atom_type_symbol
    _atom_type_description
    _atom_type_scat_dispersion_real
    _atom_type_scat_dispersion_imag
    _atom_type_scat_source
    'C' 'C' 0.0033 0.0016
                         'International Tables Vol C Tables 4.2.6.8 and 6.1.1.4'
    'H' 'H' 0.0000 0.0000
                         'International Tables Vol C Tables 4.2.6.8 and 6.1.1.4'
    'N' 'N' 0.0061 0.0033
                         'International Tables Vol C Tables 4.2.6.8 and 6.1.1.4'
    'O' 'O' 0.0106 0.0060
                         'International Tables Vol C Tables 4.2.6.8 and 6.1.1.4'
    'S' 'S' 0.1246 0.1234
                         'International Tables Vol C Tables 4.2.6.8 and 6.1.1.4'
_computing_data_collection     'APEX2 (Bruker, 2007)'
_computing_cell_refinement     'SAINT (Bruker, 2007)'
_computing_data_reduction     'SAINT (Bruker, 2007)'
_computing_structure_solution     'SHELXS97 (Sheldrick, 2008)'
_computing_structure_refinement     'SHELXL97 (Sheldrick, 2008)'
_computing_molecular_graphics
                  'ORTEP-3 for Windows (Farrugia, 1997) and PLATON (Spek, 2009)'
_computing_publication_material
;
WinGX (Farrugia, 1999) and PLATON (Spek, 2009)
;
loop_
    _atom_site_type_symbol
    _atom_site_label
    _atom_site_fract_x
    _atom_site_fract_y
    _atom_site_fract_z
    _atom_site_U_iso_or_equiv
    _atom_site_thermal_displace_type
    _atom_site_calc_flag
    _atom_site_refinement_flags
    _atom_site_occupancy
    S S1 0.90452(5) 0.42703(7) 0.26996(2) 0.04840(10)
                                                    Uani . . 1.000
    S S2 0.85641(6) 0.38555(7) 0.12935(2) 0.0511(2) Uani . . 1.000
    O O1 0.54228(16) 0.04248(19) 0.26950(6) 0.0537(4) Uani . . 1.000
    N N1 0.67528(14) 0.18699(18) 0.19889(5) 0.0324(3) Uani . . 1.000
    C C1 0.56186(18) 0.0913(2) 0.14230(7) 0.0337(4) Uani . . 1.000
    C C2 0.5937(2) -0.1103(2) 0.12588(8) 0.0419(5) Uani . . 1.000
    C C3 0.4818(2) -0.1972(3) 0.07148(8) 0.0501(6) Uani . . 1.000
    C C4 0.3436(2) -0.0858(3) 0.03533(8) 0.0518(6) Uani . . 1.000
    C C5 0.3103(2) 0.1156(3) 0.05186(7) 0.0461(5) Uani . . 1.000
    C C6 0.42217(18) 0.2036(3) 0.10687(7) 0.0391(5) Uani . . 1.000
    C C7 0.65129(19) 0.1553(2) 0.26005(7) 0.0363(4) Uani . . 1.000
    C C8 0.77847(19) 0.2774(3) 0.31088(7) 0.0410(5) Uani . . 1.000
    C C9 0.80207(17) 0.3243(2) 0.19488(7) 0.0342(4) Uani . . 1.000
    C C10 0.1604(2) 0.2403(4) 0.01220(10) 0.0730(8) Uani . . 1.000
    H H2 0.68758 -0.18517 0.15069 0.0502 Uiso . . 1.000
    H H3 0.50036 -0.33254 0.05925 0.0602 Uiso . . 1.000
    H H4 0.27025 -0.14709 -0.00126 0.0621 Uiso . . 1.000
    H H6 0.40257 0.33792 0.11964 0.0469 Uiso . . 1.000
    H H8A 0.85188 0.18403 0.34219 0.0492 Uiso . . 1.000
    H H8B 0.71912 0.36922 0.33352 0.0492 Uiso . . 1.000
    H H10A 0.06610 0.23026 0.03116 0.1095 Uiso . . 0.58(3)
    H H10B 0.12550 0.18649 -0.03121 0.1095 Uiso . . 0.58(3)
    H H10C 0.19388 0.38382 0.01132 0.1095 Uiso . . 0.58(3)
    H H10D 0.19424 0.31376 -0.02127 0.1095 Uiso . . 0.42(3)
    H H10E 0.12470 0.33875 0.03963 0.1095 Uiso . . 0.42(3)
    H H10F 0.06653 0.14807 -0.00708 0.1095 Uiso . . 0.42(3)
loop_
    _atom_site_aniso_label
    _atom_site_aniso_U_11
    _atom_site_aniso_U_22
    _atom_site_aniso_U_33
    _atom_site_aniso_U_12
    _atom_site_aniso_U_13
    _atom_site_aniso_U_23
    S1 0.0426(2) 0.0565(3) 0.0445(2) -0.0166(2) 0.0092(2) -0.0128(2)
    S2 0.0545(3) 0.0578(3) 0.0449(2) -0.0180(2) 0.0202(2) -0.0016(2)
    O1 0.0636(8) 0.0544(7) 0.0476(7) -0.0196(6) 0.0227(6) 0.0006(5)
    N1 0.0328(6) 0.0310(5) 0.0331(6) -0.0024(5) 0.0088(5) -0.0023(5)
    C1 0.0341(7) 0.0342(7) 0.0343(7) -0.0077(6) 0.0120(6) -0.0027(6)
    C2 0.0433(8) 0.0364(8) 0.0482(9) -0.0029(6) 0.0166(7) -0.0041(7)
    C3 0.0592(10) 0.0442(9) 0.0529(10) -0.0167(8) 0.0253(8) -0.0169(8)
    C4 0.0521(10) 0.0673(11) 0.0375(8) -0.0261(9) 0.0150(7) -0.0131(8)
    C5 0.0379(8) 0.0627(10) 0.0371(8) -0.0096(7) 0.0094(6) 0.0066(7)
    C6 0.0385(8) 0.0399(8) 0.0395(8) -0.0039(6) 0.0119(6) 0.0011(6)
    C7 0.0395(8) 0.0343(7) 0.0359(7) 0.0028(6) 0.0118(6) 0.0018(6)
    C8 0.0388(8) 0.0481(9) 0.0351(7) 0.0015(7) 0.0087(6) -0.0026(7)
    C9 0.0314(7) 0.0319(7) 0.0389(7) -0.0006(5) 0.0091(6) -0.0025(6)
    C10 0.0505(11) 0.0965(17) 0.0611(12) -0.0013(11) -0.0027(9) 0.0161(11)
_geom_special_details
;
Bond distances, angles <i>etc</i>. have been calculated using the rounded
fractional coordinates. All su's are estimated from the variances of the
(full) variance-covariance matrix. The cell e.s.d.'s are taken into account in
the estimation of distances, angles and torsion angles
;
loop_
    _geom_bond_atom_site_label_1
    _geom_bond_atom_site_label_2
    _geom_bond_site_symmetry_1
    _geom_bond_site_symmetry_2
    _geom_bond_distance
    _geom_bond_publ_flag
    S1 C8 . . 1.7952(17) no
    S1 C9 . . 1.7258(15) no
    S2 C9 . . 1.6335(15) no
    O1 C7 . . 1.199(2) no
    N1 C1 . . 1.4406(18) no
    N1 C7 . . 1.3943(18) no
    N1 C9 . . 1.3707(18) no
    C1 C2 . . 1.3814(19) no
    C1 C6 . . 1.376(2) no
    C2 C3 . . 1.381(2) no
    C3 C4 . . 1.371(2) no
    C4 C5 . . 1.384(3) no
    C5 C6 . . 1.392(2) no
    C5 C10 . . 1.503(3) no
    C7 C8 . . 1.496(2) no
    C2 H2 . . 0.9300 no
    C3 H3 . . 0.9300 no
    C4 H4 . . 0.9300 no
    C6 H6 . . 0.9300 no
    C8 H8A . . 0.9700 no
    C8 H8B . . 0.9700 no
    C10 H10A . . 0.9600 no
    C10 H10B . . 0.9600 no
    C10 H10C . . 0.9600 no
    C10 H10D . . 0.9600 no
    C10 H10E . . 0.9600 no
    C10 H10F . . 0.9600 no
loop_
    _geom_angle_atom_site_label_1
    _geom_angle_atom_site_label_2
    _geom_angle_atom_site_label_3
    _geom_angle_site_symmetry_1
    _geom_angle_site_symmetry_2
    _geom_angle_site_symmetry_3
    _geom_angle
    _geom_angle_publ_flag
    C8 S1 C9 . . . 93.63(7) no
    C1 N1 C7 . . . 120.71(12) no
    C1 N1 C9 . . . 122.13(11) no
    C7 N1 C9 . . . 116.98(11) no
    N1 C1 C2 . . . 119.55(13) no
    N1 C1 C6 . . . 118.46(13) no
    C2 C1 C6 . . . 121.98(14) no
    C1 C2 C3 . . . 117.92(15) no
    C2 C3 C4 . . . 120.60(17) no
    C3 C4 C5 . . . 121.72(16) no
    C4 C5 C6 . . . 117.93(16) no
    C4 C5 C10 . . . 122.24(16) no
    C6 C5 C10 . . . 119.83(17) no
    C1 C6 C5 . . . 119.84(16) no
    O1 C7 N1 . . . 123.17(14) no
    O1 C7 C8 . . . 125.44(14) no
    N1 C7 C8 . . . 111.39(12) no
    S1 C8 C7 . . . 106.86(10) no
    S1 C9 S2 . . . 122.64(8) no
    S1 C9 N1 . . . 111.07(10) no
    S2 C9 N1 . . . 126.29(11) no
    C1 C2 H2 . . . 121.00 no
    C3 C2 H2 . . . 121.00 no
    C2 C3 H3 . . . 120.00 no
    C4 C3 H3 . . . 120.00 no
    C3 C4 H4 . . . 119.00 no
    C5 C4 H4 . . . 119.00 no
    C1 C6 H6 . . . 120.00 no
    C5 C6 H6 . . . 120.00 no
    S1 C8 H8A . . . 110.00 no
    S1 C8 H8B . . . 110.00 no
    C7 C8 H8A . . . 110.00 no
    C7 C8 H8B . . . 110.00 no
    H8A C8 H8B . . . 109.00 no
    C5 C10 H10A . . . 109.00 no
    C5 C10 H10B . . . 109.00 no
    C5 C10 H10C . . . 109.00 no
    C5 C10 H10D . . . 109.00 no
    C5 C10 H10E . . . 109.00 no
    C5 C10 H10F . . . 109.00 no
    H10A C10 H10B . . . 109.00 no
    H10A C10 H10C . . . 109.00 no
    H10B C10 H10C . . . 109.00 no
    H10D C10 H10E . . . 109.00 no
    H10D C10 H10F . . . 109.00 no
    H10E C10 H10F . . . 109.00 no
loop_
    _geom_torsion_atom_site_label_1
    _geom_torsion_atom_site_label_2
    _geom_torsion_atom_site_label_3
    _geom_torsion_atom_site_label_4
    _geom_torsion_site_symmetry_1
    _geom_torsion_site_symmetry_2
    _geom_torsion_site_symmetry_3
    _geom_torsion_site_symmetry_4
    _geom_torsion
    _geom_torsion_publ_flag
    C9 S1 C8 C7 . . . . -2.42(12) no
    C8 S1 C9 S2 . . . . -177.72(10) no
    C8 S1 C9 N1 . . . . 1.42(11) no
    C7 N1 C1 C2 . . . . -85.14(18) no
    C7 N1 C1 C6 . . . . 93.56(16) no
    C9 N1 C1 C2 . . . . 99.88(17) no
    C9 N1 C1 C6 . . . . -81.42(18) no
    C1 N1 C7 O1 . . . . 3.2(2) no
    C1 N1 C7 C8 . . . . -177.29(12) no
    C9 N1 C7 O1 . . . . 178.41(14) no
    C9 N1 C7 C8 . . . . -2.06(18) no
    C1 N1 C9 S1 . . . . 175.30(10) no
    C1 N1 C9 S2 . . . . -5.60(19) no
    C7 N1 C9 S1 . . . . 0.14(16) no
    C7 N1 C9 S2 . . . . 179.24(11) no
    N1 C1 C2 C3 . . . . 179.72(14) no
    C6 C1 C2 C3 . . . . 1.1(2) no
    N1 C1 C6 C5 . . . . 179.89(14) no
    C2 C1 C6 C5 . . . . -1.5(2) no
    C1 C2 C3 C4 . . . . -0.2(2) no
    C2 C3 C4 C5 . . . . -0.4(3) no
    C3 C4 C5 C6 . . . . 0.0(3) no
    C3 C4 C5 C10 . . . . 179.27(17) no
    C4 C5 C6 C1 . . . . 0.9(2) no
    C10 C5 C6 C1 . . . . -178.41(15) no
    O1 C7 C8 S1 . . . . -177.61(13) no
    N1 C7 C8 S1 . . . . 2.88(16) no
loop_
    _geom_hbond_atom_site_label_D
    _geom_hbond_atom_site_label_H
    _geom_hbond_atom_site_label_A
    _geom_hbond_site_symmetry_A
    _geom_hbond_distance_DH
    _geom_hbond_distance_HA
    _geom_hbond_distance_DA
    _geom_hbond_angle_DHA
    _geom_hbond_publ_flag
    C8 H8B Cg2 2_655 0.97 2.59 3.5219(17) 162 yes
    C7 O1 Cg1 2_655 1.199(2) 2.9413(14) 4.1070(16) 163.94(11) yes
