# Supplementary material for: 3-(3-Methyl­phen­yl)-2-thioxo-1,3-thia­zolidin-4-one
Source: Acta Crystallogr Sect E Struct Rep Online. 2009 Nov 7;65(Pt 12):o3016. doi: 10.1107/S1600536809045863 (PMC2972004; doi:10.1107/S1600536809045863)
Supplement: Supplementary file 2 [file e-65-o3016-Isup2.hkl]

#
# h,k,l, Fc-squared, Fo-squared, sigma(Fo-squared) and status flag
#
data_I
_shelx_title ' ASM04AK_0m in P2(1)/n'
_shelx_refln_list_code          4
_shelx_F_calc_maximum      119.06
_exptl_crystal_F_000       464.00
_reflns_d_resolution_high  0.7492
 
loop_
 _symmetry_equiv_pos_as_xyz
 'x, y, z'
 '-x, y+1/2, -z+1/2'
 '-x, -y, -z'
 'x, -y-1/2, z-1/2'
 
_cell_length_a     8.0775
_cell_length_b     6.4058
_cell_length_c    21.4715
_cell_angle_alpha  90.000
_cell_angle_beta  106.068
_cell_angle_gamma  90.000
 
_shelx_F_squared_multiplier     1.000
 
loop_
 _refln_index_h
 _refln_index_k
 _refln_index_l
 _refln_F_squared_calc
 _refln_F_squared_meas
 _refln_F_squared_sigma
 _refln_observed_status
   1   0   0     1977.76     2039.84     23.77 o
   2   0   0       45.14       38.48      1.32 o
   3   0   0     2702.83     2834.40     35.70 o
   4   0   0     3382.01     3297.31     53.51 o
   5   0   0      570.74      522.02     10.63 o
   6   0   0       27.89       29.42      2.66 o
   7   0   0       21.72       17.56      3.15 o
   8   0   0       56.47       51.57      6.42 o
   9   0   0      169.36      159.95     10.96 o
  10   0   0        4.72       10.21      4.99 o
   1   1   0     6234.83     6398.56     40.98 o
   2   1   0      981.41     1002.51      7.83 o
   3   1   0       23.52       15.17      0.84 o
   4   1   0       64.65       63.72      1.66 o
   5   1   0      121.12      139.45      3.36 o
   6   1   0       21.33       23.47      1.75 o
   7   1   0       17.44       11.48      2.12 o
   8   1   0      349.36      363.90      8.56 o
   9   1   0       16.91       14.99      6.17 o
  10   1   0        1.83       -1.60      2.43 o
   0   2   0      476.90      461.55     14.11 o
   1   2   0      152.13      122.11     10.28 o
   2   2   0     1089.16     1175.61     11.99 o
   3   2   0        1.32        0.44      0.44 o
   4   2   0      203.87      203.05      2.61 o
   5   2   0      276.45      265.60      3.39 o
   6   2   0      154.37      146.55      3.94 o
   7   2   0       21.81       18.68      1.96 o
   8   2   0        3.85        4.23      1.78 o
   9   2   0        5.75        5.23      2.33 o
  10   2   0        0.37        0.65      2.45 o
   1   3   0     1442.29     1364.81     26.42 o
   2   3   0     1797.91     1796.79     17.96 o
   3   3   0     2630.15     2612.15     28.22 o
   4   3   0       30.19       35.26      1.96 o
   5   3   0       74.15       76.53      1.95 o
   6   3   0      385.32      374.15      5.14 o
   7   3   0       16.08       18.83      1.57 o
   8   3   0        8.35        7.70      1.95 o
   9   3   0        2.37        1.37      1.83 o
   0   4   0     1633.37     1740.84     47.96 o
   1   4   0       54.30       39.71      3.30 o
   2   4   0        8.54        6.99      0.74 o
   3   4   0        6.02        3.78      0.93 o
   4   4   0      515.17      532.48      7.64 o
   5   4   0       58.55       54.20      3.47 o
   6   4   0        8.46       11.53      2.40 o
   7   4   0       12.31        9.48      2.56 o
   8   4   0        0.72       -0.63      3.12 o
   9   4   0        0.21        1.22      3.64 o
   1   5   0        1.76        1.65      2.21 o
   2   5   0        1.86        0.89      0.73 o
   3   5   0       54.74       57.14      2.33 o
   4   5   0        2.39        3.66      1.56 o
   5   5   0      122.12      121.25      7.67 o
   6   5   0       21.99       25.68      3.05 o
   7   5   0       27.36       21.48      3.16 o
   8   5   0       11.22        9.45      3.94 o
   0   6   0      152.82      147.32     10.43 o
   1   6   0       81.24       85.26      5.84 o
   2   6   0       43.70       37.97      1.50 o
   3   6   0       61.62       67.45      2.52 o
   4   6   0       45.37       43.86      4.85 o
   5   6   0       14.89       16.06      2.71 o
   6   6   0       43.06       41.24      4.46 o
   7   6   0        1.69        0.07      3.24 o
   1   7   0       12.58        5.88      4.04 o
   2   7   0       89.03       89.38      2.51 o
   3   7   0        8.14        8.40      3.89 o
   4   7   0        2.71        5.04      2.16 o
   5   7   0        0.33        2.56      2.53 o
   0   8   0       32.39       22.53      6.85 o
   1   8   0        4.34        2.84      1.28 o
   2   8   0        1.49       -1.47      1.47 o
   3   8   0        0.01       -0.80      1.79 o
 -10   1   1        1.29        5.05      2.98 o
  -9   1   1        0.32        2.01      2.75 o
  -8   1   1      121.02      127.17      4.97 o
  -7   1   1      334.79      326.80      7.50 o
  -6   1   1      193.96      183.69      4.09 o
  -5   1   1      421.80      451.91      5.80 o
  -4   1   1      578.06      580.62      6.25 o
  -3   1   1     2058.99     2030.45     18.91 o
  -2   1   1    11619.02    11865.13     82.93 o
  -1   1   1      221.40      224.84      1.68 o
   0   1   1     1593.39     1594.73     20.02 o
   1   1   1     7184.28     7182.16     53.08 o
   2   1   1     8784.60     9133.01     72.99 o
   3   1   1      621.26      722.05      7.62 o
   4   1   1      248.13      259.44      3.54 o
   5   1   1      121.70      124.21      2.93 o
   6   1   1        0.15       -1.06      1.06 o
   7   1   1       95.25       90.13      3.97 o
   8   1   1        2.33        0.88      2.29 o
   9   1   1       61.97       62.07      4.25 o
  10   1   1       15.79       17.89      3.19 o
 -10   2   1       67.41       63.39      4.34 o
  -9   2   1       11.03        5.15      2.09 o
  -8   2   1      323.78      319.82      7.82 o
  -7   2   1        6.38        5.58      1.53 o
  -6   2   1      382.93      369.49      5.51 o
  -5   2   1      426.81      398.77      4.41 o
  -4   2   1     1328.97     1326.37     10.60 o
  -3   2   1     1165.60     1265.34      9.81 o
  -2   2   1      317.70      308.61      3.51 o
  -1   2   1    10147.15    10319.49    177.16 o
   0   2   1     1959.43     1955.96     35.38 o
   1   2   1     2651.23     2693.60     34.70 o
   2   2   1      864.38      867.75      9.14 o
   3   2   1     1953.33     2048.71     15.53 o
   4   2   1      217.58      223.31      2.93 o
   5   2   1       52.17       53.65      1.60 o
   6   2   1       29.14       26.83      2.04 o
   7   2   1        1.29        0.11      1.42 o
   8   2   1       20.61       20.25      2.24 o
   9   2   1        3.45        1.99      3.29 o
  -9   3   1        1.17       -0.31      1.66 o
  -8   3   1        1.05        1.00      1.52 o
  -7   3   1        0.29        1.44      1.18 o
  -6   3   1       11.81       10.52      1.11 o
  -5   3   1      182.13      170.35      3.25 o
  -4   3   1      304.53      335.32      5.28 o
  -3   3   1      124.10      137.02      2.81 o
  -2   3   1      833.82      908.98      8.83 o
  -1   3   1      628.15      638.55     13.99 o
   0   3   1      242.59      271.42     12.36 o
   1   3   1      964.22      990.02     20.11 o
   2   3   1      205.63      231.67      3.00 o
   3   3   1      109.43      106.93      3.03 o
   4   3   1     1157.10     1222.61     14.64 o
   5   3   1      135.01      132.34      2.73 o
   6   3   1        3.89        1.41      0.98 o
   7   3   1        7.35        9.29      1.36 o
   8   3   1       54.72       50.35      2.63 o
   9   3   1        0.15        0.25      1.76 o
  -9   4   1       29.79       27.94      8.14 o
  -8   4   1        5.63        3.05      5.42 o
  -7   4   1        8.06        7.58      2.38 o
  -6   4   1       13.83       12.10      2.40 o
  -5   4   1      370.43      367.04      8.97 o
  -4   4   1      856.82      824.47     12.40 o
  -3   4   1       80.21       93.51      2.11 o
  -2   4   1        1.51        3.24      0.64 o
  -1   4   1      358.70      314.01     15.89 o
   0   4   1      406.95      405.42     10.94 o
   1   4   1      483.08      477.88     13.44 o
   2   4   1       23.79       23.99      0.97 o
   3   4   1      442.43      464.30     10.74 o
   4   4   1      684.43      682.28      9.23 o
   5   4   1      223.19      206.00      6.45 o
   6   4   1        7.74       11.05      2.95 o
   7   4   1       14.28       13.45      3.22 o
   8   4   1        0.05       -2.71      2.94 o
   9   4   1        0.01        2.09      4.08 o
  -8   5   1       27.63       31.67      5.02 o
  -7   5   1        7.70        3.87      3.18 o
  -6   5   1      144.33      139.30      5.83 o
  -5   5   1      106.69      105.54      8.03 o
  -4   5   1      375.84      357.48      8.92 o
  -3   5   1      495.03      506.88      8.34 o
  -2   5   1      227.48      216.10      3.45 o
  -1   5   1       33.00       41.12      3.89 o
   0   5   1       32.11       40.92      4.32 o
   1   5   1      273.68      275.75      9.44 o
   2   5   1      223.42      198.61      3.59 o
   3   5   1       32.40       34.82      1.87 o
   4   5   1      325.56      322.26      6.96 o
   5   5   1      153.66      153.36      5.79 o
   6   5   1        1.97        2.98      2.14 o
   7   5   1       16.16       18.34      3.13 o
   8   5   1        0.40        1.45      3.42 o
  -7   6   1       33.86       25.91      4.57 o
  -6   6   1       10.20        5.35      2.56 o
  -5   6   1       16.97       12.32      2.51 o
  -4   6   1        6.16        4.19      1.95 o
  -3   6   1        0.27       -0.23      1.05 o
  -2   6   1       81.79       80.30      2.07 o
  -1   6   1       10.38        5.90      2.83 o
   0   6   1       43.39       38.05      4.39 o
   1   6   1      157.59      152.76      4.51 o
   2   6   1        0.64        0.43      1.08 o
   3   6   1        0.05       -0.07      1.11 o
   4   6   1       43.62       38.24      5.55 o
   5   6   1       44.97       46.99      3.69 o
   6   6   1       27.04       29.54      3.50 o
   7   6   1       24.72       21.18     10.75 o
  -6   7   1        2.08        0.12      2.64 o
  -5   7   1        1.28        3.01      2.44 o
  -4   7   1        0.24        1.41      2.01 o
  -3   7   1        5.30        5.04      1.98 o
  -2   7   1       33.21       38.34      2.25 o
  -1   7   1       11.92       16.86      3.98 o
   0   7   1       74.48       62.08     11.21 o
   1   7   1       59.59       62.08      2.51 o
   2   7   1        0.68        0.74      0.98 o
   3   7   1       41.82       45.03      3.09 o
   4   7   1       23.95       19.41      2.64 o
   5   7   1        3.22        5.82      2.47 o
  -3   8   1        1.99        1.19      2.39 o
  -2   8   1        0.00       -0.28      1.50 o
  -1   8   1        3.44        6.63      5.66 o
   0   8   1       35.58       35.45      5.88 o
   1   8   1        0.43        0.65      1.75 o
   2   8   1        0.29       -0.88      2.15 o
   3   8   1        0.34       -1.73      1.88 o
 -10   0   2       58.71       73.22      8.21 o
  -9   0   2      303.35      336.54     16.34 o
  -8   0   2      123.63      132.30      9.39 o
  -7   0   2      124.95      128.07      5.23 o
  -6   0   2      802.91      770.06     14.91 o
  -5   0   2     1827.00     1732.83     28.32 o
  -4   0   2     1448.32     1470.19     23.79 o
  -3   0   2        8.56       12.47      4.66 o
  -2   0   2     2132.73     2317.33     24.61 o
  -1   0   2     2617.53     2818.25     32.70 o
   1   0   2       10.23       10.70      0.58 o
   2   0   2      388.96      414.53      5.29 o
   3   0   2      432.68      451.89      7.21 o
   4   0   2       26.42       27.31      2.70 o
   5   0   2       78.91       80.42      3.64 o
   6   0   2      120.98      116.66      4.83 o
   7   0   2      313.48      314.90      8.88 o
   8   0   2      164.29      161.38     10.63 o
   9   0   2       60.85       51.34      6.81 o
  10   0   2        7.55        5.26      4.35 o
 -10   1   2       24.75       30.52      4.39 o
  -9   1   2       79.34       73.28      6.14 o
  -8   1   2        6.56        5.06      2.01 o
  -7   1   2      186.10      181.05      5.45 o
  -6   1   2       81.56       80.52      3.13 o
  -5   1   2       79.40       87.72      2.29 o
  -4   1   2      888.26      950.48     10.06 o
  -3   1   2      413.37      386.03      4.60 o
  -2   1   2     1409.46     1486.72     10.44 o
  -1   1   2     6143.73     6191.16     38.33 o
   0   1   2     1570.95     1714.22     14.89 o
   1   1   2    10692.00    10501.81     74.37 o
   2   1   2       51.55       55.14      1.25 o
   3   1   2        0.38       -0.45      0.45 o
   4   1   2      332.49      333.70      4.99 o
   5   1   2       35.21       36.44      1.72 o
   6   1   2       51.89       52.61      2.37 o
   7   1   2      374.85      382.53      8.40 o
   8   1   2      150.99      140.95      5.04 o
   9   1   2       17.85       16.21      3.28 o
  10   1   2        0.31       -2.32      2.32 o
 -10   2   2        6.53       11.23      2.87 o
  -9   2   2        0.19        0.88      1.97 o
  -8   2   2      100.86      100.82      3.81 o
  -7   2   2       34.64       33.37      1.93 o
  -6   2   2      107.69      110.11      2.36 o
  -5   2   2       54.02       34.63      1.21 o
  -4   2   2     1094.66     1120.66      9.10 o
  -3   2   2      905.88      917.17      7.29 o
  -2   2   2     1869.27     1972.28     17.03 o
  -1   2   2      219.25      197.96      3.44 o
   0   2   2      988.76      972.10     18.74 o
   1   2   2        1.61        1.24      0.44 o
   2   2   2     2231.70     2411.23     20.88 o
   3   2   2     1652.53     1795.01     14.38 o
   4   2   2      143.09      162.04      2.63 o
   5   2   2      417.11      435.93      5.10 o
   6   2   2      150.38      146.45      4.00 o
   7   2   2       46.36       47.20      2.97 o
   8   2   2        2.78        2.65      1.74 o
   9   2   2        2.59        2.68      2.28 o
  -9   3   2       18.73       17.72      2.11 o
  -8   3   2      101.24      114.95      3.71 o
  -7   3   2      286.50      285.76      5.03 o
  -6   3   2      740.10      755.15      8.03 o
  -5   3   2      175.25      176.07      3.90 o
  -4   3   2      158.01      136.89      3.07 o
  -3   3   2     3411.45     3442.76     31.43 o
  -2   3   2      782.87      813.56      8.63 o
  -1   3   2       87.24       94.55      4.81 o
   0   3   2      257.13      259.72      7.31 o
   1   3   2      261.94      264.30      4.63 o
   2   3   2       34.14       31.59      1.45 o
   3   3   2       24.03       27.96      1.39 o
   4   3   2      210.12      207.77      5.08 o
   5   3   2       86.47       76.43      2.35 o
   6   3   2        0.84       -0.84      1.24 o
   7   3   2        0.04        1.57      1.17 o
   8   3   2       40.68       46.55      3.10 o
   9   3   2       27.06       30.63      2.54 o
  -9   4   2        0.05        1.22      3.66 o
  -8   4   2       27.33       25.60      7.44 o
  -7   4   2       44.92       43.81      3.50 o
  -6   4   2       59.17       55.65      3.70 o
  -5   4   2       71.06       73.78      5.34 o
  -4   4   2      798.50      794.15     15.14 o
  -3   4   2      167.00      150.31      3.17 o
  -2   4   2      344.79      336.91      4.61 o
  -1   4   2     1083.14     1100.02     23.26 o
   0   4   2       17.27       12.90      2.52 o
   1   4   2      127.06      125.50      3.63 o
   2   4   2       82.71       86.24      1.92 o
   3   4   2      273.16      262.95      4.38 o
   4   4   2      225.07      221.42      4.42 o
   5   4   2       12.44       10.53      2.24 o
   6   4   2       37.57       33.41      3.21 o
   7   4   2        2.48        0.38      2.17 o
   8   4   2       47.20       48.73      5.66 o
  -8   5   2        0.20        1.30      3.34 o
  -7   5   2       51.90       52.31      5.23 o
  -6   5   2       36.98       36.56      3.38 o
  -5   5   2        0.04       -0.72      1.82 o
  -4   5   2       85.13       77.50      3.12 o
  -3   5   2       49.85       46.77      1.94 o
  -2   5   2      122.85      120.94      2.55 o
  -1   5   2      102.85       89.96     10.48 o
   0   5   2      181.07      189.80      7.60 o
   1   5   2       49.70       51.12      1.93 o
   2   5   2      381.06      365.42      5.61 o
   3   5   2      379.36      370.31      8.78 o
   4   5   2        3.57        3.21      1.71 o
   5   5   2      184.60      178.26      6.34 o
   6   5   2       84.31       90.10      5.78 o
   7   5   2       49.01       44.89      4.11 o
   8   5   2       18.40       15.69      4.42 o
  -7   6   2        1.51       -3.09      3.90 o
  -6   6   2      212.50      214.46      7.98 o
  -5   6   2       29.19       32.94      3.55 o
  -4   6   2       96.38      100.41      6.45 o
  -3   6   2        5.19        4.65      1.16 o
  -2   6   2       57.65       63.23      1.86 o
  -1   6   2       75.34       69.70     12.98 o
   0   6   2        0.12       -1.58      2.39 o
   1   6   2       99.84       96.17      3.01 o
   2   6   2      210.75      198.19      3.78 o
   3   6   2      169.61      166.37      4.74 o
   4   6   2      112.22      107.25      4.76 o
   5   6   2       65.65       66.08      4.21 o
   6   6   2       62.28       67.08      4.65 o
   7   6   2        4.11        4.97      3.46 o
  -6   7   2       16.36       18.66      3.30 o
  -5   7   2       60.54       57.46      4.03 o
  -4   7   2       11.07       13.01      2.42 o
  -3   7   2       59.94       60.19      5.94 o
  -2   7   2        3.84        5.71      1.03 o
  -1   7   2       58.12       61.70      3.12 o
   0   7   2        6.55        9.06      1.23 o
   1   7   2        2.33        2.38      1.37 o
   2   7   2       21.88       22.14      2.18 o
   3   7   2       51.57       61.26      3.58 o
   4   7   2        0.02       -1.03      1.88 o
   5   7   2        0.08        0.80      2.24 o
  -3   8   2       43.42       44.51      4.35 o
  -2   8   2       18.94       13.87      1.90 o
  -1   8   2        1.68       -0.97      1.30 o
   0   8   2       46.52       52.97      2.67 o
   1   8   2       16.69       22.86      5.69 o
   2   8   2        0.74       -1.09      1.58 o
   3   8   2       29.43       30.45      3.45 o
 -10   1   3        4.43        2.98      3.10 o
  -9   1   3       52.36       56.69      4.91 o
  -8   1   3      116.99      116.17      5.53 o
  -7   1   3      684.46      685.46     12.27 o
  -6   1   3      248.27      248.01      4.97 o
  -5   1   3      260.66      261.05      3.78 o
  -4   1   3      395.92      339.54      3.62 o
  -3   1   3     1024.53     1027.83      8.91 o
  -2   1   3     5019.68     5338.17     34.67 o
  -1   1   3     1237.45     1312.62      8.54 o
   0   1   3      308.26      338.66      3.07 o
   1   1   3       43.50       38.82      0.79 o
   2   1   3      415.25      439.29      4.56 o
   3   1   3       12.08       20.57      0.94 o
   4   1   3       63.14       42.86      1.36 o
   5   1   3      200.95      186.73      3.67 o
   6   1   3      576.36      557.85      9.82 o
   7   1   3      242.55      235.88      6.33 o
   8   1   3       17.03       19.82      2.60 o
   9   1   3      143.06      144.21      6.13 o
 -10   2   3       73.66       84.39      4.83 o
  -9   2   3      133.64      131.17      4.92 o
  -8   2   3        0.87        1.74      1.62 o
  -7   2   3       52.74       51.91      2.49 o
  -6   2   3      621.27      628.58      7.00 o
  -5   2   3      825.97      812.48      8.46 o
  -4   2   3      233.29      261.88      3.17 o
  -3   2   3      125.62      115.27      1.41 o
  -2   2   3      511.95      533.16      4.88 o
  -1   2   3     3310.53     3417.53     38.49 o
   0   2   3      467.63      456.62      6.53 o
   1   2   3      198.71      209.69      2.64 o
   2   2   3      166.52      184.93      2.42 o
   3   2   3        6.28        8.46      0.64 o
   4   2   3      905.86      932.56     11.46 o
   5   2   3       74.68       77.91      2.01 o
   6   2   3      608.95      571.32      9.20 o
   7   2   3       29.34       33.70      2.41 o
   8   2   3      225.89      231.81      5.83 o
   9   2   3        6.83        8.16      2.63 o
  -9   3   3        4.81        6.52      1.80 o
  -8   3   3       15.12        9.57      2.03 o
  -7   3   3        0.03       -0.30      1.14 o
  -6   3   3       43.49       38.33      1.35 o
  -5   3   3      335.04      317.07      5.42 o
  -4   3   3       19.15       20.26      1.39 o
  -3   3   3       72.55       76.06      1.86 o
  -2   3   3       54.23       73.17      1.55 o
  -1   3   3     2135.64     2243.20     29.43 o
   0   3   3       30.17       23.69      1.32 o
   1   3   3        5.98        4.76      0.71 o
   2   3   3        9.12        5.19      0.73 o
   3   3   3      777.02      772.70      9.69 o
   4   3   3      433.94      429.95      7.49 o
   5   3   3      185.13      186.87      3.72 o
   6   3   3      202.76      184.28      4.54 o
   7   3   3       10.06       12.84      1.48 o
   8   3   3       38.54       39.42      3.58 o
   9   3   3       18.19       19.57      2.26 o
  -9   4   3       90.51       93.84      7.60 o
  -8   4   3       39.57       44.89      5.27 o
  -7   4   3        1.15        3.48      6.12 o
  -6   4   3       13.68       12.38      2.34 o
  -5   4   3     1057.47     1037.25     18.67 o
  -4   4   3       85.73       85.39      2.64 o
  -3   4   3        0.53       -0.28      0.71 o
  -2   4   3       14.46       14.31      0.87 o
  -1   4   3      364.40      368.45      7.37 o
   0   4   3      164.04      153.82      3.92 o
   1   4   3      121.47      112.49      3.36 o
   2   4   3      195.63      193.97      3.23 o
   3   4   3      338.53      340.44      5.33 o
   4   4   3      228.24      228.63      4.87 o
   5   4   3      189.90      189.86      6.22 o
   6   4   3       39.66       30.50      3.20 o
   7   4   3      146.73      136.67      6.18 o
   8   4   3        1.01        0.70      3.26 o
  -8   5   3       56.05       67.98      6.41 o
  -7   5   3       44.25       57.12      5.52 o
  -6   5   3      187.63      173.14      6.34 o
  -5   5   3      344.85      325.35      8.42 o
  -4   5   3       82.14       86.12      3.34 o
  -3   5   3      263.78      265.00      4.55 o
  -2   5   3        4.87        3.76      0.75 o
  -1   5   3       14.82       13.73      1.44 o
   0   5   3       43.77       48.96      2.32 o
   1   5   3        8.15        8.54      1.47 o
   2   5   3      548.84      537.89      7.79 o
   3   5   3      395.97      386.82      6.72 o
   4   5   3        0.92        2.83      1.84 o
   5   5   3      101.59      107.91      5.13 o
   6   5   3       76.42       88.83      7.14 o
   7   5   3        1.51        0.64      2.47 o
   8   5   3        2.35       -3.02      3.02 o
  -7   6   3       61.06       60.32      5.81 o
  -6   6   3       12.68       12.70      2.87 o
  -5   6   3      169.06      158.00      5.93 o
  -4   6   3      208.50      201.99      6.23 o
  -3   6   3       63.85       59.91      2.24 o
  -2   6   3      123.57      120.77      2.55 o
  -1   6   3        0.94        1.03      0.96 o
   0   6   3       73.69       72.27      2.46 o
   1   6   3      347.64      358.37      7.72 o
   2   6   3       10.68        9.62      1.17 o
   3   6   3        6.27        5.87      1.52 o
   4   6   3      189.11      188.96      6.39 o
   5   6   3       12.99       12.39      2.70 o
   6   6   3       25.19       25.33      3.49 o
  -6   7   3       38.99       43.83      5.79 o
  -5   7   3        6.12        3.72      2.29 o
  -4   7   3        5.12        9.36      2.65 o
  -3   7   3       16.32       13.63      1.98 o
  -2   7   3       57.66       61.45      2.07 o
  -1   7   3       52.64       50.93      2.51 o
   0   7   3       75.84       69.47      2.81 o
   1   7   3       14.39       16.00      3.37 o
   2   7   3       49.13       48.79      2.28 o
   3   7   3       48.95       46.96      3.23 o
   4   7   3       65.21       69.17      4.20 o
   5   7   3        0.00        1.74      2.29 o
  -3   8   3       11.03       13.26      2.79 o
  -2   8   3        3.40        6.91      1.97 o
  -1   8   3        9.17        8.58      2.22 o
   0   8   3       15.16       12.14      2.62 o
   1   8   3        0.08       -1.86      2.05 o
   2   8   3        6.41        4.16      2.64 o
   3   8   3       13.09       18.66      2.79 o
 -10   0   4       89.29      118.80     10.16 o
  -9   0   4       36.87       33.46      5.89 o
  -8   0   4        5.05        4.81      3.70 o
  -7   0   4      127.93      130.13      5.26 o
  -6   0   4       32.19       20.60      2.37 o
  -5   0   4     2886.30     2963.97     46.09 o
  -4   0   4       78.88       93.48      2.44 o
  -3   0   4      610.03      646.84      8.76 o
  -2   0   4     4334.47     4552.86     47.59 o
  -1   0   4     5492.11     5458.61     48.70 o
   0   0   4      708.17      695.85      7.19 o
   1   0   4      162.12      170.61      2.78 o
   2   0   4     1482.75     1448.50     16.13 o
   3   0   4     1239.38     1251.18     18.70 o
   4   0   4        4.51        0.32      1.24 o
   5   0   4      165.47      178.37      6.37 o
   6   0   4        3.21        3.54      1.88 o
   7   0   4     1864.74     1810.21     38.11 o
   8   0   4       49.18       56.46      6.65 o
   9   0   4       71.64       73.17      5.85 o
 -10   1   4        0.11        0.89      2.90 o
  -9   1   4       80.00       74.17      5.44 o
  -8   1   4      111.63      113.97      4.64 o
  -7   1   4       16.49       16.29      2.07 o
  -6   1   4        8.40       11.08      1.57 o
  -5   1   4      354.75      339.48      4.09 o
  -4   1   4      305.98      333.88      3.55 o
  -3   1   4      415.44      429.05      3.83 o
  -2   1   4     6059.89     6262.85     41.95 o
  -1   1   4      993.21     1009.57      6.92 o
   0   1   4        6.14        6.13      0.39 o
   1   1   4      463.81      477.59      3.88 o
   2   1   4     2225.79     2289.07     19.03 o
   3   1   4      162.65      167.62      2.58 o
   4   1   4      393.71      367.34      6.55 o
   5   1   4      162.24      148.81      3.31 o
   6   1   4      594.47      568.58      9.34 o
   7   1   4       57.93       58.38      3.64 o
   8   1   4      119.35      129.57      7.82 o
   9   1   4       53.38       56.06      5.56 o
 -10   2   4       39.87       46.02      3.84 o
  -9   2   4       93.49       92.35      6.73 o
  -8   2   4       22.05       24.55      2.62 o
  -7   2   4       28.52       27.56      1.92 o
  -6   2   4       51.55       50.82      1.72 o
  -5   2   4      283.24      273.95      3.79 o
  -4   2   4        3.79        1.48      0.58 o
  -3   2   4      555.55      620.88      4.78 o
  -2   2   4      907.02      961.39      9.25 o
  -1   2   4      574.64      598.65      6.90 o
   0   2   4      445.03      442.11      5.85 o
   1   2   4        8.13        9.47      0.64 o
   2   2   4      735.45      659.15      6.81 o
   3   2   4      224.05      221.42      3.58 o
   4   2   4        5.35        5.73      0.82 o
   5   2   4      235.81      229.99      3.62 o
   6   2   4      450.67      431.02     10.95 o
   7   2   4        0.18        1.73      1.56 o
   8   2   4        0.30       -0.22      1.86 o
   9   2   4        8.10       12.75      2.80 o
 -10   3   4        0.03       -1.09      2.85 o
  -9   3   4       34.17       36.19      2.54 o
  -8   3   4      254.47      267.93      5.73 o
  -7   3   4      197.51      196.21      4.42 o
  -6   3   4       22.87       19.61      1.09 o
  -5   3   4      103.99      100.18      2.89 o
  -4   3   4      408.34      383.36      5.68 o
  -3   3   4      391.36      399.45      4.75 o
  -2   3   4      145.42      141.04      2.03 o
  -1   3   4       36.04       41.87      1.29 o
   0   3   4      141.44      127.93      2.53 o
   1   3   4        0.07        0.82      0.48 o
   2   3   4       68.20       59.85      1.75 o
   3   3   4      189.72      188.33      3.61 o
   4   3   4      433.40      421.28      6.17 o
   5   3   4      618.66      624.04      9.43 o
   6   3   4       17.97       15.55      1.83 o
   7   3   4       29.18       25.22      1.73 o
   8   3   4      104.37      127.34      4.20 o
   9   3   4       19.27       12.93      3.56 o
  -9   4   4        0.26        0.89      3.56 o
  -8   4   4       25.12       26.14      4.53 o
  -7   4   4      239.86      242.56     10.01 o
  -6   4   4       29.91       24.04      2.65 o
  -5   4   4       21.23       24.21      3.96 o
  -4   4   4       72.50       67.37      2.21 o
  -3   4   4      495.27      490.80      6.49 o
  -2   4   4       40.18       46.71      1.34 o
  -1   4   4       49.78       64.93      2.15 o
   0   4   4      554.75      549.94      8.73 o
   1   4   4      263.39      264.67      5.44 o
   2   4   4       27.46       29.13      1.58 o
   3   4   4      892.51      879.82     11.07 o
   4   4   4      275.82      264.11      7.53 o
   5   4   4        9.52       10.30      2.37 o
   6   4   4        5.68        6.54      2.29 o
   7   4   4      296.12      307.32     15.06 o
   8   4   4        4.70        3.78      3.55 o
  -8   5   4       15.52       18.38      4.51 o
  -7   5   4       81.67       84.17      6.22 o
  -6   5   4      248.32      239.87     10.14 o
  -5   5   4        3.28        4.70      2.09 o
  -4   5   4        3.46       -0.51      1.11 o
  -3   5   4        9.89        6.83      1.15 o
  -2   5   4      332.99      331.10      4.79 o
  -1   5   4       92.66       80.37      2.60 o
   0   5   4      190.67      193.66      5.63 o
   1   5   4        1.04       -0.80      1.10 o
   2   5   4      325.33      340.55      5.67 o
   3   5   4      429.82      411.53      7.11 o
   4   5   4       19.43       18.41      2.51 o
   5   5   4        1.39        1.15      1.98 o
   6   5   4       85.14       88.63      5.03 o
   7   5   4       14.43       16.79      4.41 o
  -7   6   4       30.26       33.32      4.82 o
  -6   6   4       45.00       47.64      3.84 o
  -5   6   4      187.92      186.69      6.48 o
  -4   6   4        0.87       -1.59      1.59 o
  -3   6   4        0.26       -0.31      1.36 o
  -2   6   4        5.50        3.14      0.86 o
  -1   6   4       16.72       16.28      1.54 o
   0   6   4        3.83        5.69      1.31 o
   1   6   4      300.17      281.90      7.82 o
   2   6   4      123.00      123.41      3.13 o
   3   6   4        0.72        2.22      1.40 o
   4   6   4        0.01       -1.47      1.81 o
   5   6   4       44.96       52.95      4.03 o
   6   6   4       25.81       21.38      3.36 o
  -6   7   4       93.03       87.58      6.19 o
  -5   7   4       13.33       11.49      2.95 o
  -4   7   4       60.48       64.40      3.95 o
  -3   7   4        0.97       -0.40      2.24 o
  -2   7   4       81.75       89.73      2.48 o
  -1   7   4       58.82       66.10      4.13 o
   0   7   4       40.73       33.44      2.59 o
   1   7   4       91.38       98.06      4.10 o
   2   7   4        0.14       -0.30      1.17 o
   3   7   4        9.87       12.32      3.56 o
   4   7   4        6.48        7.19      2.48 o
   5   7   4       32.71       30.10      3.63 o
  -3   8   4       26.42       27.26      2.67 o
  -2   8   4        9.62        6.02      1.66 o
  -1   8   4       46.87       39.04      4.83 o
   0   8   4       65.01       70.03      5.82 o
   1   8   4        2.05        2.13      6.37 o
   2   8   4       10.24       10.85      2.17 o
 -10   1   5        1.20        0.97      2.97 o
  -9   1   5      114.41      114.20      6.88 o
  -8   1   5       30.49       28.94      2.76 o
  -7   1   5      113.17      109.28      4.25 o
  -6   1   5        6.50        6.12      0.93 o
  -5   1   5      123.85      130.60      2.04 o
  -4   1   5       13.19       13.42      0.79 o
  -3   1   5      506.62      550.54      5.00 o
  -2   1   5     1301.33     1416.57     10.77 o
  -1   1   5     5081.28     5283.80     35.66 o
   0   1   5      574.74      543.71      4.31 o
   1   1   5     1323.76     1310.14     11.13 o
   2   1   5       28.81       22.56      0.88 o
   3   1   5      344.54      324.51      4.03 o
   4   1   5     1892.64     1757.11     18.62 o
   5   1   5      787.36      785.92      9.99 o
   6   1   5       13.45       11.64      1.71 o
   7   1   5       46.80       46.20      2.86 o
   8   1   5      137.66      129.92      5.55 o
   9   1   5      122.06      138.42      6.09 o
 -10   2   5        0.46        1.50      2.37 o
  -9   2   5       53.70       56.49      4.03 o
  -8   2   5       54.37       54.12      3.37 o
  -7   2   5       21.39       21.38      2.25 o
  -6   2   5      124.71      124.74      2.52 o
  -5   2   5       40.17       41.27      1.44 o
  -4   2   5       29.29       37.22      1.13 o
  -3   2   5      401.14      407.45      3.27 o
  -2   2   5      238.09      303.16      2.80 o
  -1   2   5     1072.35     1094.41     10.39 o
   0   2   5      570.81      598.14      6.50 o
   1   2   5     1995.53     2099.16     19.39 o
   2   2   5     1487.97     1487.36     14.31 o
   3   2   5      617.64      524.93      6.68 o
   4   2   5      312.49      310.27      3.91 o
   5   2   5      252.00      250.91      7.66 o
   6   2   5      669.13      665.47     10.43 o
   7   2   5      280.89      284.57      6.27 o
   8   2   5        6.57        9.22      2.25 o
   9   2   5        4.24        4.45      3.28 o
 -10   3   5       65.33       72.96      4.49 o
  -9   3   5        4.73        3.77      1.73 o
  -8   3   5        9.27        5.94      1.69 o
  -7   3   5      106.98      103.39      3.22 o
  -6   3   5       42.67       45.80      1.61 o
  -5   3   5       53.85       51.92      2.11 o
  -4   3   5      105.79      109.47      2.51 o
  -3   3   5       26.07       34.65      1.55 o
  -2   3   5      981.52     1025.04     10.00 o
  -1   3   5       29.19       22.13      1.40 o
   0   3   5       29.38       24.74      1.26 o
   1   3   5      329.10      335.59      4.57 o
   2   3   5      212.04      188.63      3.36 o
   3   3   5       66.46       73.35      2.32 o
   4   3   5        2.96        2.55      0.87 o
   5   3   5      508.75      507.67      9.33 o
   6   3   5        6.76        5.03      1.73 o
   7   3   5       14.20       13.42      2.04 o
   8   3   5        0.16        2.08      1.42 o
   9   3   5        9.36       10.04      5.00 o
  -9   4   5       81.45      100.28      8.41 o
  -8   4   5        6.91        4.84      3.43 o
  -7   4   5        8.07        7.36      3.23 o
  -6   4   5      191.45      194.83      6.18 o
  -5   4   5        9.30        7.87      3.05 o
  -4   4   5      228.75      229.46      3.92 o
  -3   4   5       34.27       41.63      1.76 o
  -2   4   5      850.77      891.88     11.63 o
  -1   4   5      110.28      107.02      2.45 o
   0   4   5      172.63      198.29      3.86 o
   1   4   5      441.72      421.64      5.49 o
   2   4   5      415.40      402.61      5.76 o
   3   4   5      219.46      214.61      4.17 o
   4   4   5      165.81      162.70      4.25 o
   5   4   5      188.02      180.44      6.34 o
   6   4   5       61.47       69.95      4.45 o
   7   4   5       60.42       56.60      4.50 o
   8   4   5        3.82        0.69      7.19 o
  -8   5   5       41.62       48.27      5.75 o
  -7   5   5        2.26        0.74      2.82 o
  -6   5   5        4.27        4.79      2.35 o
  -5   5   5       87.21       84.85      4.16 o
  -4   5   5        0.01       -0.14      1.08 o
  -3   5   5       15.87       13.80      1.30 o
  -2   5   5       68.14       68.36      1.93 o
  -1   5   5      213.16      196.35      4.54 o
   0   5   5      199.70      195.20      5.03 o
   1   5   5       12.64        7.20      2.02 o
   2   5   5      388.22      391.75      6.45 o
   3   5   5      479.65      481.36      8.94 o
   4   5   5      146.31      139.84      5.99 o
   5   5   5      116.81      114.14      5.68 o
   6   5   5       18.67       21.21      6.39 o
   7   5   5        3.67        7.81      3.02 o
  -7   6   5       30.04       36.93      6.50 o
  -6   6   5        0.58       -1.18      2.05 o
  -5   6   5       65.14       72.37      4.12 o
  -4   6   5      256.80      238.58      6.13 o
  -3   6   5        0.13        0.17      1.04 o
  -2   6   5       15.15       13.02      1.11 o
  -1   6   5       28.61       32.23      2.37 o
   0   6   5      224.52      218.62      5.72 o
   1   6   5       32.13       29.37      2.94 o
   2   6   5       69.71       63.22      3.40 o
   3   6   5       38.41       37.57      3.00 o
   4   6   5       40.08       39.74      3.36 o
   5   6   5       20.04       22.90      3.19 o
   6   6   5        6.41       16.84      3.31 o
  -6   7   5        9.75       15.32      3.75 o
  -5   7   5        9.77        4.09      2.37 o
  -4   7   5        6.76        6.56      2.01 o
  -3   7   5      127.98      123.27      5.40 o
  -2   7   5        3.22        0.73      1.44 o
  -1   7   5      130.44      130.25      6.01 o
   0   7   5       13.49       15.96      2.10 o
   1   7   5        1.37       -1.09      2.92 o
   2   7   5       63.32       71.12      2.98 o
   3   7   5       36.46       40.72      5.16 o
   4   7   5       36.82       31.77      3.43 o
   5   7   5        0.35        2.32      3.63 o
  -3   8   5        0.00       -0.58      1.76 o
  -2   8   5        9.94       10.06      1.96 o
  -1   8   5       84.19       85.89      7.07 o
   0   8   5       20.54       17.61      3.31 o
   1   8   5        5.54        3.38      2.65 o
   2   8   5       18.30       20.34      2.57 o
 -10   0   6       13.46       14.89      5.41 o
  -9   0   6        9.63       11.52      4.40 o
  -8   0   6       27.66       21.52      4.71 o
  -7   0   6        5.14        1.52      1.77 o
  -6   0   6      199.20      216.50      6.35 o
  -5   0   6      289.00      326.80      7.67 o
  -4   0   6        0.45        0.18      1.09 o
  -3   0   6     3104.91     3288.27     35.08 o
  -2   0   6      731.95      788.40      8.50 o
  -1   0   6    14176.28    13958.00    132.21 o
   0   0   6      603.38      593.24      6.50 o
   1   0   6     2742.34     2685.29     24.63 o
   2   0   6     6792.62     6578.64     75.15 o
   3   0   6     2632.79     2657.24     35.31 o
   4   0   6      132.72      136.66      4.66 o
   5   0   6     1030.53      958.20     17.73 o
   6   0   6      894.73      920.70     24.39 o
   7   0   6      170.53      166.56     18.24 o
   8   0   6        0.03       -1.69      3.03 o
   9   0   6       35.39       28.13      4.46 o
 -10   1   6      146.84      150.79      7.96 o
  -9   1   6       48.26       51.86      4.77 o
  -8   1   6       22.59       17.84      2.43 o
  -7   1   6       10.04       12.48      1.86 o
  -6   1   6      157.21      159.08      3.24 o
  -5   1   6      132.02      129.35      2.81 o
  -4   1   6       11.98       12.06      0.88 o
  -3   1   6      320.73      371.13      3.46 o
  -2   1   6     2040.90     2153.03     16.17 o
  -1   1   6        1.28        2.54      0.40 o
   0   1   6     1721.53     1765.62     13.97 o
   1   1   6      189.63      190.52      2.36 o
   2   1   6      137.17      144.50      3.06 o
   3   1   6     1779.44     1829.24     16.75 o
   4   1   6      418.79      411.48      7.67 o
   5   1   6        0.04       -1.11      1.11 o
   6   1   6       36.27       38.03      2.46 o
   7   1   6        6.43        4.66      1.97 o
   8   1   6       83.43       89.48      4.68 o
   9   1   6        0.02       -3.47      3.47 o
 -10   2   6        0.22       -2.16      2.16 o
  -9   2   6      120.79      116.59      6.35 o
  -8   2   6        4.68        1.12      1.78 o
  -7   2   6       39.74       38.06      3.04 o
  -6   2   6       24.47       21.90      1.45 o
  -5   2   6       21.17       17.01      0.92 o
  -4   2   6       34.87       33.97      1.05 o
  -3   2   6     1802.93     1868.40     13.68 o
  -2   2   6        0.07        0.61      0.55 o
  -1   2   6        0.49        3.07      0.40 o
   0   2   6      992.87     1002.53      9.12 o
   1   2   6     2798.75     2984.72     29.19 o
   2   2   6      361.02      459.68      5.32 o
   3   2   6       80.97       98.16      2.34 o
   4   2   6       44.58       46.69      1.50 o
   5   2   6       50.19       46.93      2.37 o
   6   2   6      103.87       93.66      3.45 o
   7   2   6        0.02        0.01      1.63 o
   8   2   6        4.22        3.26      2.05 o
   9   2   6        3.15        5.79      2.66 o
 -10   3   6       35.56       39.16     10.12 o
  -9   3   6        1.63        1.16      1.64 o
  -8   3   6       85.06       85.94      3.28 o
  -7   3   6       37.85       37.79      2.11 o
  -6   3   6       76.87       71.81      1.72 o
  -5   3   6       90.29       83.61      1.87 o
  -4   3   6      313.90      311.83      4.61 o
  -3   3   6       83.02       84.13      1.91 o
  -2   3   6      286.17      306.10      3.73 o
  -1   3   6     1117.67     1058.10     13.02 o
   0   3   6     2222.39     2227.25     23.98 o
   1   3   6      265.61      241.01      3.76 o
   2   3   6       21.60       18.72      1.24 o
   3   3   6      981.62      944.00      9.82 o
   4   3   6      921.34      897.62     13.43 o
   5   3   6      458.21      464.75      8.87 o
   6   3   6       15.66       15.34      2.15 o
   7   3   6       84.44       93.48      4.26 o
   8   3   6       71.72       72.02      3.97 o
  -9   4   6        3.68        1.40      5.42 o
  -8   4   6       40.42       45.97      5.29 o
  -7   4   6       29.45       26.54      4.16 o
  -6   4   6      117.36      112.06      4.74 o
  -5   4   6      116.59      103.50      4.32 o
  -4   4   6        7.70        4.72      1.18 o
  -3   4   6      189.92      190.37      3.05 o
  -2   4   6      174.50      169.86      3.12 o
  -1   4   6      242.74      256.60      4.84 o
   0   4   6        0.36       -0.18      0.87 o
   1   4   6      818.13      809.98      9.78 o
   2   4   6        8.28        9.63      1.14 o
   3   4   6      709.11      711.23      9.64 o
   4   4   6        0.70       -1.58      1.58 o
   5   4   6       84.52       92.53      4.75 o
   6   4   6       34.64       33.43      3.52 o
   7   4   6       41.65       38.45      4.03 o
   8   4   6        2.02       -2.99      3.28 o
  -8   5   6       52.81       43.21      5.63 o
  -7   5   6       34.80       27.58      4.29 o
  -6   5   6      130.56      126.27      5.33 o
  -5   5   6        0.99        1.79      1.84 o
  -4   5   6       15.32       15.01      1.68 o
  -3   5   6       71.60       78.69      2.65 o
  -2   5   6      157.90      149.31      3.01 o
  -1   5   6        1.33        2.29      1.68 o
   0   5   6      165.12      168.91      4.84 o
   1   5   6       81.21       77.14      2.22 o
   2   5   6      250.58      245.46      5.47 o
   3   5   6       37.49       36.19      2.41 o
   4   5   6        3.67        3.76      2.07 o
   5   5   6        1.20        3.03      2.25 o
   6   5   6       12.05        9.45      2.82 o
   7   5   6        0.06       -2.35      2.35 o
  -7   6   6       43.90       35.91      4.80 o
  -6   6   6        8.40        5.39      3.06 o
  -5   6   6       13.42       12.00      2.53 o
  -4   6   6        2.01       -1.48      2.10 o
  -3   6   6       57.79       54.79      2.52 o
  -2   6   6       17.42       19.65      1.50 o
  -1   6   6       58.23       56.54      3.12 o
   0   6   6        0.28        2.28      1.51 o
   1   6   6      682.80      675.81      9.61 o
   2   6   6       35.52       42.20      2.45 o
   3   6   6       23.55       25.59      2.77 o
   4   6   6        5.76        4.40      2.19 o
   5   6   6       47.80       58.12      4.34 o
   6   6   6       13.34       11.74      3.24 o
  -6   7   6       75.88       76.63      6.03 o
  -5   7   6        0.41        1.58      2.23 o
  -4   7   6        1.12       -1.19      2.20 o
  -3   7   6       50.67       55.38      3.14 o
  -2   7   6       15.29       20.49      1.66 o
  -1   7   6       40.52       36.61      7.32 o
   0   7   6       56.34       66.33      4.68 o
   1   7   6       77.73       81.59      2.81 o
   2   7   6       46.07       43.16      3.10 o
   3   7   6        0.63       -1.19      2.09 o
   4   7   6       17.43       19.54      3.04 o
  -3   8   6       13.49       11.05      2.29 o
  -2   8   6        6.97        5.82      1.84 o
  -1   8   6       49.14       55.60      4.62 o
   0   8   6       14.05       18.86      3.47 o
   1   8   6       22.93       23.16      1.85 o
   2   8   6       22.32       28.77      2.93 o
 -10   1   7        5.92        8.99      3.91 o
  -9   1   7        0.10       -0.78      2.41 o
  -8   1   7       80.44       82.84      8.09 o
  -7   1   7      153.69      153.32      6.19 o
  -6   1   7       40.65       37.29      1.58 o
  -5   1   7     1254.81     1289.62     11.72 o
  -4   1   7      538.06      524.46      5.93 o
  -3   1   7       46.45       49.85      1.31 o
  -2   1   7     2003.25     2041.78     15.49 o
  -1   1   7     3563.93     3674.81     29.89 o
   0   1   7      677.40      672.02      6.13 o
   1   1   7     3372.07     3564.49     27.74 o
   2   1   7     3978.51     4200.72     36.23 o
   3   1   7      510.98      438.90      5.89 o
   4   1   7      701.30      678.24     10.61 o
   5   1   7      335.57      325.24      5.39 o
   6   1   7      101.68       97.13      3.62 o
   7   1   7       61.17       63.17      3.44 o
   8   1   7       15.44       16.00      2.84 o
   9   1   7        4.24        0.67      2.33 o
 -10   2   7       12.99        8.13      4.27 o
  -9   2   7       20.65       16.22      4.44 o
  -8   2   7        0.01       -1.43      1.64 o
  -7   2   7      541.09      541.60     10.33 o
  -6   2   7       37.61       31.97      2.30 o
  -5   2   7        0.15       -0.60      0.64 o
  -4   2   7      844.58      816.88      7.29 o
  -3   2   7     1539.17     1496.40     11.18 o
  -2   2   7     2027.12     2070.63     17.20 o
  -1   2   7       21.61       20.24      0.72 o
   0   2   7      254.75      258.20      3.17 o
   1   2   7     2907.23     2782.95     27.48 o
   2   2   7     1756.79     1731.39     15.71 o
   3   2   7      250.04      243.91      3.85 o
   4   2   7       54.84       49.16      1.65 o
   5   2   7      748.59      726.85     10.89 o
   6   2   7      135.41      150.81      4.30 o
   7   2   7        1.78        1.60      1.61 o
   8   2   7        0.16        1.72      2.01 o
   9   2   7        0.44       -1.40      2.43 o
 -10   3   7        0.05       -3.26      3.26 o
  -9   3   7        4.76        5.33      1.92 o
  -8   3   7       36.51       32.92      2.25 o
  -7   3   7       63.92       60.64      2.58 o
  -6   3   7       34.61       27.87      1.31 o
  -5   3   7      103.75       97.74      2.09 o
  -4   3   7       15.01       15.31      1.17 o
  -3   3   7       24.60       29.62      1.31 o
  -2   3   7       21.63       17.74      1.12 o
  -1   3   7      169.46      202.43      3.58 o
   0   3   7      383.72      398.92      6.21 o
   1   3   7        0.79       -0.73      0.73 o
   2   3   7       33.51       31.38      1.55 o
   3   3   7       98.65      118.27      2.48 o
   4   3   7        2.17        0.07      1.04 o
   5   3   7      127.28      112.97      4.04 o
   6   3   7      133.14      137.11      5.18 o
   7   3   7        0.86        1.73      1.97 o
   8   3   7       19.17       21.18      3.27 o
  -9   4   7       24.08       20.37      4.88 o
  -8   4   7        2.09        3.68      4.21 o
  -7   4   7       66.63       63.15      6.36 o
  -6   4   7      223.89      207.53      6.38 o
  -5   4   7      162.94      158.87      4.65 o
  -4   4   7      236.88      236.43      4.16 o
  -3   4   7      263.01      257.34      3.98 o
  -2   4   7      814.86      810.95      9.86 o
  -1   4   7       82.22       77.98      1.91 o
   0   4   7      432.46      432.77      5.79 o
   1   4   7      337.20      332.02      5.01 o
   2   4   7      508.40      499.04      7.13 o
   3   4   7       22.95       23.18      2.10 o
   4   4   7       15.71       15.97      2.43 o
   5   4   7        4.99        2.88      2.10 o
   6   4   7       26.12       29.20      3.49 o
   7   4   7       79.85       81.65      5.39 o
   8   4   7        1.70        3.19      3.55 o
  -8   5   7        1.96       -1.69      3.37 o
  -7   5   7        0.06        1.28      2.91 o
  -6   5   7        2.67       -0.16      2.05 o
  -5   5   7       19.25       24.87      2.41 o
  -4   5   7      288.38      293.07      5.96 o
  -3   5   7       89.79       97.03      2.79 o
  -2   5   7      321.84      306.83      5.24 o
  -1   5   7      765.67      776.07     10.45 o
   0   5   7       63.23       64.79      1.97 o
   1   5   7      417.02      409.05      6.58 o
   2   5   7      763.47      773.75     12.55 o
   3   5   7       30.01       29.58      2.81 o
   4   5   7       43.59       43.24      3.56 o
   5   5   7       20.65       25.92      3.23 o
   6   5   7        0.91       -2.04      2.28 o
   7   5   7        0.53        2.96      2.93 o
  -7   6   7       44.91       37.55      5.04 o
  -6   6   7        2.57        1.74      2.72 o
  -5   6   7       48.14       47.93      3.20 o
  -4   6   7       57.11       53.84      3.30 o
  -3   6   7      146.51      133.15      4.03 o
  -2   6   7       28.42       27.50      1.61 o
  -1   6   7       20.11       14.75      2.62 o
   0   6   7       75.94       71.53      5.04 o
   1   6   7        5.60        5.43      1.37 o
   2   6   7       21.80       18.73      2.71 o
   3   6   7        0.71       -0.80      1.74 o
   4   6   7        8.65        9.40      2.53 o
   5   6   7       11.81       14.57      3.05 o
   6   6   7        0.35        0.56      2.61 o
  -6   7   7        0.05        0.15      2.98 o
  -5   7   7        5.25        0.92      2.14 o
  -4   7   7        1.05        1.18      2.25 o
  -3   7   7       40.74       42.56      3.08 o
  -2   7   7        3.05        0.46      1.24 o
  -1   7   7       31.44       36.20      3.84 o
   0   7   7       23.35       24.69      4.01 o
   1   7   7        1.58        1.95      1.65 o
   2   7   7        1.45        4.75      1.95 o
   3   7   7       28.89       32.05      6.16 o
   4   7   7        6.92        7.10      2.77 o
  -3   8   7        0.93        0.28      1.98 o
  -2   8   7        8.29       13.22      4.75 o
  -1   8   7       17.05       15.86      3.44 o
   0   8   7       13.85       10.43      3.31 o
   1   8   7       14.53       12.58      2.32 o
 -10   0   8       44.64       35.97      6.56 o
  -9   0   8        0.15        0.51      3.43 o
  -8   0   8      295.64      292.28     13.95 o
  -7   0   8     1556.07     1536.48     27.61 o
  -6   0   8       24.95       32.31      2.77 o
  -5   0   8      707.15      675.38     13.00 o
  -4   0   8     2035.69     1945.99     31.00 o
  -3   0   8    10357.53    10901.43    123.41 o
  -2   0   8      419.57      471.08      5.68 o
  -1   0   8      163.87      158.41      2.45 o
   0   0   8     3651.33     3615.61     35.31 o
   1   0   8      854.48      812.69     10.59 o
   2   0   8     2254.36     2410.18     28.95 o
   3   0   8      261.23      268.93      5.69 o
   4   0   8     2532.64     2444.48     33.54 o
   5   0   8      185.68      181.39      5.23 o
   6   0   8      401.27      391.75      9.77 o
   7   0   8       10.02        6.26      2.87 o
   8   0   8        0.01       -2.38      3.97 o
   9   0   8       17.18       29.57      6.83 o
 -10   1   8        2.54       -2.73      2.73 o
  -9   1   8       58.27       53.49      4.70 o
  -8   1   8       37.76       40.42      3.02 o
  -7   1   8       40.90       37.32      2.77 o
  -6   1   8      464.48      474.01      6.82 o
  -5   1   8      906.48      927.22     12.77 o
  -4   1   8      285.22      313.03      4.69 o
  -3   1   8        5.01        4.90      0.56 o
  -2   1   8     1543.93     1577.96     12.84 o
  -1   1   8       16.91       15.54      0.72 o
   0   1   8      324.63      312.68      3.26 o
   1   1   8      654.46      724.19      6.53 o
   2   1   8       33.60       27.55      1.09 o
   3   1   8      803.00      785.48      9.35 o
   4   1   8      326.04      324.41      5.58 o
   5   1   8        3.71        3.11      1.38 o
   6   1   8       90.81       90.69      5.56 o
   7   1   8        6.71        5.32      2.19 o
   8   1   8        0.23        0.18      2.02 o
   9   1   8       15.97       20.77      3.05 o
 -10   2   8       18.32       12.07      3.49 o
  -9   2   8       38.21       35.46      3.25 o
  -8   2   8       10.49       12.38      2.26 o
  -7   2   8       21.26       21.75      2.34 o
  -6   2   8       76.54       73.38      2.89 o
  -5   2   8       70.32       74.57      1.87 o
  -4   2   8       95.62       97.31      1.97 o
  -3   2   8     1144.02     1156.82      9.30 o
  -2   2   8      414.63      432.62      4.41 o
  -1   2   8      303.08      320.63      3.44 o
   0   2   8     1567.71     1643.67     14.68 o
   1   2   8      122.36      111.45      2.32 o
   2   2   8      343.80      341.11      3.87 o
   3   2   8        0.00        0.74      0.68 o
   4   2   8       10.59       10.83      1.11 o
   5   2   8       17.15       12.86      1.77 o
   6   2   8       65.09       59.94      2.91 o
   7   2   8       45.56       47.90      3.73 o
   8   2   8       16.00       15.36      2.84 o
 -10   3   8       27.36       34.08      6.73 o
  -9   3   8       47.69       51.08      3.02 o
  -8   3   8       59.32       49.45      2.58 o
  -7   3   8       64.01       62.13      2.61 o
  -6   3   8      900.40      906.90     11.03 o
  -5   3   8      491.86      480.08      5.90 o
  -4   3   8      362.34      357.09      5.22 o
  -3   3   8       10.77        8.17      0.97 o
  -2   3   8     2049.47     2114.54     21.33 o
  -1   3   8     2492.24     2451.04     24.38 o
   0   3   8     1239.57     1277.28     14.65 o
   1   3   8     1040.52     1065.32     12.72 o
   2   3   8      122.34      113.89      3.48 o
   3   3   8      408.02      407.83      5.58 o
   4   3   8       21.21       22.74      1.68 o
   5   3   8       21.24       19.01      2.18 o
   6   3   8        5.52        5.78      1.99 o
   7   3   8        2.58        4.90      2.13 o
   8   3   8        0.03        2.26      2.58 o
  -9   4   8        0.05       -2.35      3.49 o
  -8   4   8       54.29       44.65      5.39 o
  -7   4   8       18.82       21.59      3.84 o
  -6   4   8        1.83        0.18      2.45 o
  -5   4   8        4.26        2.81      1.60 o
  -4   4   8      263.35      255.94      6.01 o
  -3   4   8      381.09      373.26      6.36 o
  -2   4   8      158.01      163.07      2.87 o
  -1   4   8       15.40       13.75      1.13 o
   0   4   8      499.05      502.32      6.75 o
   1   4   8       72.95       76.17      2.31 o
   2   4   8      142.89      138.90      3.31 o
   3   4   8        9.97        9.09      1.52 o
   4   4   8       52.95       48.65      3.57 o
   5   4   8        2.65        2.40      2.15 o
   6   4   8        1.99       -0.87      2.25 o
   7   4   8        0.01        5.29      2.85 o
  -8   5   8        7.45        2.50      3.63 o
  -7   5   8        1.22       -0.23      2.96 o
  -6   5   8       19.93       14.25      3.56 o
  -5   5   8       12.14        6.30      2.29 o
  -4   5   8       22.74       20.45      2.13 o
  -3   5   8       17.03       16.02      1.59 o
  -2   5   8       31.06       34.30      1.78 o
  -1   5   8        0.26        0.73      1.02 o
   0   5   8      148.26      142.24      3.25 o
   1   5   8       14.40       15.83      1.49 o
   2   5   8       26.35       29.32      2.15 o
   3   5   8      160.66      146.57      5.52 o
   4   5   8        0.35        0.65      2.00 o
   5   5   8       70.40       85.75      4.95 o
   6   5   8        9.87        5.69      2.82 o
   7   5   8        0.07        6.28      3.18 o
  -7   6   8       21.07       23.73      4.43 o
  -6   6   8       10.36       10.61      3.27 o
  -5   6   8       13.25        7.96      2.45 o
  -4   6   8       13.47       14.32      2.41 o
  -3   6   8      256.96      261.89      6.60 o
  -2   6   8       58.36       58.56      2.67 o
  -1   6   8        1.17       -1.10      1.10 o
   0   6   8      184.81      179.57      4.22 o
   1   6   8       45.13       52.29      2.59 o
   2   6   8       91.71       82.67      4.80 o
   3   6   8        3.68        3.98      2.22 o
   4   6   8        0.63        0.73      2.16 o
   5   6   8       15.17       20.64      3.42 o
  -6   7   8       12.88        9.86      3.94 o
  -5   7   8       14.30       12.21      2.81 o
  -4   7   8        6.21        5.08      2.25 o
  -3   7   8        1.40       -1.65      1.71 o
  -2   7   8       14.07       14.69      1.74 o
  -1   7   8       69.21       68.31      2.70 o
   0   7   8       24.13       23.97      1.79 o
   1   7   8       17.08       12.32      2.20 o
   2   7   8       22.42       25.41      2.93 o
   3   7   8        1.02        2.80      2.38 o
   4   7   8        2.70        3.42      2.58 o
  -3   8   8        2.06        2.20      2.14 o
  -2   8   8        0.21       -0.57      1.73 o
  -1   8   8        0.78        1.32      1.71 o
   0   8   8       23.95       21.35      4.09 o
   1   8   8        1.49        2.98      3.23 o
 -10   1   9       87.31       91.84      6.29 o
  -9   1   9       32.72       31.39      4.04 o
  -8   1   9       10.68        8.33      2.51 o
  -7   1   9      165.40      170.03      5.24 o
  -6   1   9     1257.78     1241.67     17.01 o
  -5   1   9     1192.66     1204.04     12.70 o
  -4   1   9      135.02      153.45      2.43 o
  -3   1   9       54.72       42.85      1.19 o
  -2   1   9     2368.03     2409.39     21.42 o
  -1   1   9     2647.21     2682.59     21.17 o
   0   1   9       79.92       74.72      1.47 o
   1   1   9      165.94      193.62      3.09 o
   2   1   9      460.51      444.07      5.86 o
   3   1   9        4.90        2.23      0.79 o
   4   1   9      687.04      662.81      8.56 o
   5   1   9       96.87       86.01      2.83 o
   6   1   9       82.11       75.99      3.04 o
   7   1   9        7.13        7.31      1.96 o
   8   1   9        3.41        3.91      3.05 o
 -10   2   9        1.53        3.41      4.16 o
  -9   2   9       70.72       75.80      5.43 o
  -8   2   9      296.81      307.14      7.70 o
  -7   2   9      313.46      332.72      7.59 o
  -6   2   9       10.85       12.15      1.85 o
  -5   2   9      429.36      422.53      4.67 o
  -4   2   9     4924.23     5095.04     37.72 o
  -3   2   9       37.04       57.23      1.35 o
  -2   2   9      555.90      597.22      5.84 o
  -1   2   9      917.08      913.83      8.78 o
   0   2   9      567.53      540.78      6.04 o
   1   2   9      358.10      381.02      4.45 o
   2   2   9       96.61      107.49      2.02 o
   3   2   9        6.27        8.42      0.88 o
   4   2   9        1.44       -0.98      0.98 o
   5   2   9       22.00       20.15      2.68 o
   6   2   9        0.03       -1.36      1.47 o
   7   2   9        1.78        3.58      1.88 o
   8   2   9        4.93        3.73      4.13 o
 -10   3   9        3.80        5.78      2.48 o
  -9   3   9        5.20        1.67      1.85 o
  -8   3   9        2.54        1.11      1.49 o
  -7   3   9        3.54        1.14      1.33 o
  -6   3   9      384.24      361.19      5.37 o
  -5   3   9        5.73        5.63      1.04 o
  -4   3   9      256.35      251.67      3.38 o
  -3   3   9       16.32       12.49      1.10 o
  -2   3   9      188.76      217.28      3.98 o
  -1   3   9      243.59      254.77      3.78 o
   0   3   9       28.44       29.51      1.44 o
   1   3   9       38.04       36.13      1.24 o
   2   3   9       28.07       28.95      1.30 o
   3   3   9        0.80       -0.26      0.92 o
   4   3   9        4.28        2.04      1.42 o
   5   3   9      165.65      142.34      4.70 o
   6   3   9        6.92       11.89      2.25 o
   7   3   9        0.06       -0.22      1.92 o
   8   3   9       61.70       62.70      8.20 o
  -9   4   9        6.10        4.05      4.06 o
  -8   4   9       96.17       83.82     10.50 o
  -7   4   9        1.75        0.90      2.68 o
  -6   4   9       29.78       29.80      3.88 o
  -5   4   9        0.49       -0.18      1.70 o
  -4   4   9      199.25      217.38      7.45 o
  -3   4   9      687.96      704.61     10.72 o
  -2   4   9      393.26      390.79      5.24 o
  -1   4   9       41.45       38.64      1.75 o
   0   4   9      248.70      254.52      4.34 o
   1   4   9      407.93      388.08      6.00 o
   2   4   9       32.55       33.84      2.02 o
   3   4   9        5.85        3.12      1.53 o
   4   4   9       12.33       18.85      3.14 o
   5   4   9        8.02        8.86      3.27 o
   6   4   9        2.00        5.21      2.62 o
   7   4   9      164.21      186.72      8.77 o
  -8   5   9        0.03       -3.28      3.28 o
  -7   5   9       63.44       63.30      5.71 o
  -6   5   9       88.87       82.47      5.68 o
  -5   5   9      116.47      122.71      5.24 o
  -4   5   9        8.57        6.00      2.03 o
  -3   5   9        0.05       -1.10      1.23 o
  -2   5   9      736.99      705.52     10.28 o
  -1   5   9      253.05      254.40      5.33 o
   0   5   9        0.48        2.24      1.10 o
   1   5   9       37.47       31.56      2.12 o
   2   5   9       56.46       55.50      3.15 o
   3   5   9        1.35        0.86      2.51 o
   4   5   9       28.66       32.61      3.46 o
   5   5   9        0.30       -1.05      2.21 o
   6   5   9       83.48       97.64      5.92 o
  -7   6   9       10.76        7.99      3.66 o
  -6   6   9        0.01        1.99      2.71 o
  -5   6   9       24.53       25.31      3.59 o
  -4   6   9        4.59        1.59      1.99 o
  -3   6   9       94.07       85.04      3.48 o
  -2   6   9       76.61       69.73      2.94 o
  -1   6   9       15.73       18.02      1.80 o
   0   6   9       45.22       49.96      2.51 o
   1   6   9        0.89       -0.01      1.34 o
   2   6   9       42.33       44.52      3.37 o
   3   6   9      133.31      143.19      5.96 o
   4   6   9        1.02        0.58      2.27 o
   5   6   9      101.01      111.12      6.09 o
  -5   7   9       56.84       61.26      5.67 o
  -4   7   9        2.34        1.11      2.12 o
  -3   7   9        1.33        0.73      1.88 o
  -2   7   9        0.23        1.85      3.42 o
  -1   7   9       35.92       40.01      2.29 o
   0   7   9       57.34       54.76      2.78 o
   1   7   9        5.39        7.00      2.11 o
   2   7   9        8.25        6.13      2.26 o
   3   7   9        0.01       -2.08      2.08 o
   4   7   9      118.00      123.53      6.21 o
  -2   8   9        8.93       12.52      2.31 o
  -1   8   9        2.07        2.37      1.94 o
   0   8   9        4.42        6.46      2.46 o
 -10   0  10        0.29        2.39      4.42 o
  -9   0  10      160.18      164.37     10.98 o
  -8   0  10      769.90      756.01     26.38 o
  -7   0  10       71.17       68.40      4.14 o
  -6   0  10        9.36       10.01      2.07 o
  -5   0  10     1476.60     1400.88     23.82 o
  -4   0  10     2262.19     2304.00     30.69 o
  -3   0  10      249.01      254.58      6.10 o
  -2   0  10     1105.00     1212.67     16.78 o
  -1   0  10      126.24      132.79      3.00 o
   0   0  10      283.89      282.44      4.40 o
   1   0  10       15.19       14.53      1.29 o
   2   0  10      205.70      219.33      4.98 o
   3   0  10      510.03      498.23      9.01 o
   4   0  10      127.02      109.48      4.03 o
   5   0  10      106.22       87.06      3.87 o
   6   0  10        0.00       -0.76      2.95 o
   7   0  10        1.34       -1.41      2.58 o
   8   0  10       73.53       76.47      5.93 o
 -10   1  10       11.19       13.81      3.63 o
  -9   1  10       72.64       72.21      5.41 o
  -8   1  10        0.84       -1.30      1.64 o
  -7   1  10      431.10      413.00      8.79 o
  -6   1  10      387.44      378.58      6.66 o
  -5   1  10       18.59       18.17      1.17 o
  -4   1  10      314.43      345.92      4.12 o
  -3   1  10     5083.44     5324.67     41.06 o
  -2   1  10       36.08       35.26      1.33 o
  -1   1  10      114.62      143.93      2.10 o
   0   1  10      184.76      181.46      2.43 o
   1   1  10        8.64       15.72      0.87 o
   2   1  10        7.53        5.27      0.81 o
   3   1  10        0.35       -1.00      1.00 o
   4   1  10       33.62       33.36      2.23 o
   5   1  10       10.20        6.24      1.42 o
   6   1  10        6.28        6.01      1.88 o
   7   1  10       22.28       23.45      2.69 o
   8   1  10       31.40       35.60      3.28 o
 -10   2  10        1.81        3.40      3.09 o
  -9   2  10       35.74       36.35      3.66 o
  -8   2  10       48.14       54.42      3.45 o
  -7   2  10       45.07       43.93      2.94 o
  -6   2  10       55.07       56.83      4.01 o
  -5   2  10       72.10       70.81      1.81 o
  -4   2  10      157.86      164.18      2.27 o
  -3   2  10      413.13      432.22      4.24 o
  -2   2  10      180.42      193.09      2.95 o
  -1   2  10      126.86      132.18      2.94 o
   0   2  10     1648.72     1772.35     16.98 o
   1   2  10       14.87       11.13      0.84 o
   2   2  10        0.47       -0.63      0.63 o
   3   2  10        7.89       10.65      1.12 o
   4   2  10       12.12       10.19      1.63 o
   5   2  10       67.65       57.99      2.79 o
   6   2  10       36.80       36.85      2.52 o
   7   2  10       21.37       14.45      2.19 o
   8   2  10      144.63      178.97      5.95 o
 -10   3  10       92.68      103.18      7.28 o
  -9   3  10       54.57       60.83      3.27 o
  -8   3  10       69.56       62.60      2.93 o
  -7   3  10      302.04      313.00      7.12 o
  -6   3  10      345.61      340.69      7.17 o
  -5   3  10      129.33      128.91      2.97 o
  -4   3  10        3.78        5.91      0.85 o
  -3   3  10      233.94      246.24      3.21 o
  -2   3  10      471.93      462.04      6.00 o
  -1   3  10       42.16       50.55      1.71 o
   0   3  10      791.38      785.20      7.72 o
   1   3  10      282.87      297.94      4.26 o
   2   3  10       88.97       97.55      2.36 o
   3   3  10        2.94        1.31      1.14 o
   4   3  10        3.86        3.86      1.60 o
   5   3  10      104.47      101.84      5.41 o
   6   3  10      109.74      115.10      4.71 o
   7   3  10       72.46       96.06      5.24 o
  -9   4  10       38.41       38.22      5.74 o
  -8   4  10      112.88      124.61      7.91 o
  -7   4  10        4.98        6.68      3.15 o
  -6   4  10      140.84      139.55      5.67 o
  -5   4  10      109.12      112.90      4.82 o
  -4   4  10      543.27      525.47      8.59 o
  -3   4  10      170.85      162.93      3.67 o
  -2   4  10        9.88       10.91      1.28 o
  -1   4  10       41.43       42.50      1.67 o
   0   4  10      388.85      403.31      6.13 o
   1   4  10      238.53      239.76      4.56 o
   2   4  10       77.23       75.27      2.94 o
   3   4  10       41.36       33.45      2.55 o
   4   4  10       73.74       65.02      4.17 o
   5   4  10       43.34       53.52      4.24 o
   6   4  10      117.76      118.72      9.39 o
   7   4  10        0.14        0.83      2.87 o
  -8   5  10       18.03       23.23      6.74 o
  -7   5  10       33.22       24.71      4.32 o
  -6   5  10       48.79       41.78      3.79 o
  -5   5  10      154.18      152.63      5.88 o
  -4   5  10       66.24       64.44      4.89 o
  -3   5  10       41.35       44.10      2.53 o
  -2   5  10      119.73      126.03      3.89 o
  -1   5  10      157.31      153.39      3.78 o
   0   5  10      123.80      117.69      3.67 o
   1   5  10        5.15        7.77      1.64 o
   2   5  10       14.58       13.56      2.86 o
   3   5  10       65.74       59.79      5.23 o
   4   5  10       45.20       39.99      3.70 o
   5   5  10      127.35      137.85      6.47 o
   6   5  10        0.57        1.93      3.92 o
  -7   6  10       26.34       37.61      5.05 o
  -6   6  10       13.61       13.66      3.67 o
  -5   6  10       10.95       11.72      2.67 o
  -4   6  10      153.56      152.69      5.82 o
  -3   6  10       43.46       46.22      3.27 o
  -2   6  10       59.95       58.02      2.87 o
  -1   6  10        0.92        1.43      1.32 o
   0   6  10       62.79       65.15      2.99 o
   1   6  10        2.12        0.86      1.83 o
   2   6  10       28.74       34.57      3.24 o
   3   6  10       27.90       27.23      3.22 o
   4   6  10       59.58       71.85      4.98 o
   5   6  10        2.68        2.98      2.76 o
  -5   7  10        2.01        0.83      2.49 o
  -4   7  10        0.77       -0.05      1.99 o
  -3   7  10       30.01       38.73      3.22 o
  -2   7  10       24.96       22.86      2.60 o
  -1   7  10        0.01        2.49      1.81 o
   0   7  10       24.71       31.05      3.49 o
   1   7  10       34.22       37.25      3.22 o
   2   7  10       11.32       10.47      2.62 o
   3   7  10       48.06       60.95      4.45 o
  -1   8  10       14.40       13.73      2.38 o
 -10   1  11       95.08      101.70      6.62 o
  -9   1  11        4.49        6.37      2.96 o
  -8   1  11       58.06       59.75      3.59 o
  -7   1  11      277.68      279.08      6.97 o
  -6   1  11      489.17      502.46      7.92 o
  -5   1  11       12.61       13.23      1.62 o
  -4   1  11       14.91       18.06      0.92 o
  -3   1  11      453.89      445.82      5.01 o
  -2   1  11        0.36       -0.52      0.52 o
  -1   1  11        0.56        0.42      0.54 o
   0   1  11       93.38      115.56      2.19 o
   1   1  11      309.40      274.19      4.64 o
   2   1  11       54.11       52.83      1.81 o
   3   1  11      184.61      166.31      3.54 o
   4   1  11      232.26      217.45      4.34 o
   5   1  11      192.77      183.88      4.45 o
   6   1  11      138.39      136.05      4.42 o
   7   1  11        8.19        5.81      2.73 o
   8   1  11        5.93        7.99      2.62 o
 -10   2  11       43.40       46.22      4.89 o
  -9   2  11      132.03      152.12      6.44 o
  -8   2  11      141.73      148.61      5.33 o
  -7   2  11       29.56       27.01      2.48 o
  -6   2  11      247.11      237.30      7.11 o
  -5   2  11      937.74      949.54      8.30 o
  -4   2  11       16.76       22.43      0.96 o
  -3   2  11       14.83       15.74      0.87 o
  -2   2  11       13.73       12.24      0.82 o
  -1   2  11      144.18      159.42      2.73 o
   0   2  11      484.52      479.57      5.42 o
   1   2  11      217.17      218.07      2.96 o
   2   2  11      183.93      180.18      3.46 o
   3   2  11      265.14      259.88      4.28 o
   4   2  11      211.58      212.94      4.51 o
   5   2  11       52.68       58.37      2.60 o
   6   2  11        0.01       -1.33      1.45 o
   7   2  11       32.29       31.51      2.66 o
   8   2  11       58.89       65.88      4.40 o
  -9   3  11       23.69       24.55      2.78 o
  -8   3  11       79.04       79.63      3.47 o
  -7   3  11        5.01        3.82      1.43 o
  -6   3  11       75.50       71.20      2.84 o
  -5   3  11      197.92      194.69      3.82 o
  -4   3  11      589.05      605.01      6.66 o
  -3   3  11        0.46        0.05      0.66 o
  -2   3  11       73.44       82.75      1.75 o
  -1   3  11      419.14      402.03      4.57 o
   0   3  11      131.43      147.75      2.42 o
   1   3  11       17.56       14.92      1.08 o
   2   3  11      281.42      275.06      4.38 o
   3   3  11       55.84       51.05      2.74 o
   4   3  11       15.96       20.39      2.18 o
   5   3  11       13.35        9.11      2.60 o
   6   3  11        0.74        1.75      1.97 o
   7   3  11       27.82       37.14      3.83 o
  -9   4  11        9.72       13.45      4.63 o
  -8   4  11      210.99      209.00     10.18 o
  -7   4  11       16.05       16.71      3.88 o
  -6   4  11        1.90        0.87      2.16 o
  -5   4  11        6.32        1.34      1.87 o
  -4   4  11      426.38      441.74      9.77 o
  -3   4  11      184.67      182.47      4.25 o
  -2   4  11      164.18      167.33      3.68 o
  -1   4  11       70.77       73.30      2.42 o
   0   4  11      104.40      110.45      3.02 o
   1   4  11      544.43      528.59      9.69 o
   2   4  11        1.28        1.91      1.59 o
   3   4  11       52.88       57.49      3.82 o
   4   4  11      199.67      177.64      6.78 o
   5   4  11        4.60        5.64      2.89 o
   6   4  11       40.46       40.66      4.75 o
   7   4  11       99.67      106.53      7.94 o
  -8   5  11       30.15       38.64      5.39 o
  -7   5  11      106.90      101.67      6.92 o
  -6   5  11       37.73       38.84      3.73 o
  -5   5  11       13.14       15.03      2.64 o
  -4   5  11       20.44       16.82      2.56 o
  -3   5  11      118.01      114.30      4.02 o
  -2   5  11       27.35       33.40      2.29 o
  -1   5  11      140.99      149.25      4.30 o
   0   5  11      236.83      229.29      5.51 o
   1   5  11       45.71       41.98      3.12 o
   2   5  11       77.90       68.68      4.02 o
   3   5  11       90.72       84.48      4.72 o
   4   5  11        6.81        5.79      2.47 o
   5   5  11       67.55       68.42      5.19 o
   6   5  11      127.39      155.49      7.51 o
  -7   6  11       63.81       62.20      5.93 o
  -6   6  11       42.01       41.12      4.00 o
  -5   6  11       35.57       34.63      3.47 o
  -4   6  11       60.36       60.03      3.91 o
  -3   6  11       41.42       43.13      3.28 o
  -2   6  11       25.59       27.38      2.29 o
  -1   6  11      119.58      128.20      4.12 o
   0   6  11      169.48      179.18      5.00 o
   1   6  11       15.87       17.96      3.05 o
   2   6  11      102.28      108.40      5.18 o
   3   6  11       21.48       32.16      7.03 o
   4   6  11       24.71       22.55      3.54 o
   5   6  11       84.40      101.06      6.09 o
  -5   7  11       73.44       73.66      4.82 o
  -4   7  11       18.72       16.09      3.64 o
  -3   7  11        3.74        1.18      2.06 o
  -2   7  11       21.61       22.54      2.71 o
  -1   7  11       33.18       38.17      3.16 o
   0   7  11       24.81       21.93      3.38 o
   1   7  11       24.64       28.28      3.17 o
   2   7  11        0.74       -0.57      2.08 o
   3   7  11        0.02       -0.91      3.01 o
 -10   0  12       63.32       65.51      7.82 o
  -9   0  12       26.69       27.08      5.53 o
  -8   0  12      555.66      583.77     22.26 o
  -7   0  12      301.15      305.23      9.81 o
  -6   0  12        0.40       -0.81      1.53 o
  -5   0  12       30.37       30.08      2.56 o
  -4   0  12       15.24       25.43      3.01 o
  -3   0  12      147.27      144.40      6.49 o
  -2   0  12       71.80       89.31      3.00 o
  -1   0  12      256.12      232.56      5.00 o
   0   0  12     1960.71     2036.42     27.77 o
   1   0  12       68.62       81.70      4.34 o
   2   0  12      421.77      386.87      8.62 o
   3   0  12      224.50      211.88      5.51 o
   4   0  12     1460.22     1411.82     36.20 o
   5   0  12        0.38        3.15      2.14 o
   6   0  12       71.91       64.76      5.06 o
   7   0  12       51.74       49.22      5.11 o
   8   0  12       62.48       79.58      6.36 o
 -10   1  12        1.44        0.85      2.99 o
  -9   1  12       15.76       13.44      7.43 o
  -8   1  12       36.93       36.04      3.37 o
  -7   1  12      125.81      117.22      4.52 o
  -6   1  12       43.60       43.04      2.32 o
  -5   1  12       96.42       98.37      2.67 o
  -4   1  12       12.88        8.86      0.94 o
  -3   1  12        3.19        0.60      0.67 o
  -2   1  12      153.91      149.63      2.74 o
  -1   1  12      583.41      602.60      6.45 o
   0   1  12      809.62      789.59      9.18 o
   1   1  12      135.66      130.31      2.89 o
   2   1  12      854.98      807.57      9.19 o
   3   1  12        4.10        1.81      0.99 o
   4   1  12      120.68      110.19      3.22 o
   5   1  12      193.75      185.87      4.62 o
   6   1  12        5.47        7.99      1.98 o
   7   1  12        0.07       -1.14      1.94 o
   8   1  12        4.56        4.55      3.10 o
 -10   2  12        1.85        0.42      2.82 o
  -9   2  12       36.23       39.80      3.87 o
  -8   2  12        8.92        9.97      2.27 o
  -7   2  12       85.69       89.30      6.13 o
  -6   2  12        0.00       -1.10      1.10 o
  -5   2  12      144.04      144.59      3.10 o
  -4   2  12       56.98       65.71      1.62 o
  -3   2  12      161.16      177.19      2.47 o
  -2   2  12      265.52      294.65      3.54 o
  -1   2  12       62.35       52.46      1.93 o
   0   2  12       15.00       13.35      0.94 o
   1   2  12      173.49      174.15      2.74 o
   2   2  12      178.31      178.50      3.06 o
   3   2  12      264.93      257.03      6.50 o
   4   2  12        6.23        5.44      1.48 o
   5   2  12       13.77       10.06      1.71 o
   6   2  12       59.58       55.68      3.03 o
   7   2  12       65.63       62.25      4.14 o
  -9   3  12       16.28       10.97      2.11 o
  -8   3  12        1.90        0.41      1.55 o
  -7   3  12      291.93      296.17      5.73 o
  -6   3  12       74.10       74.93      3.64 o
  -5   3  12        2.59        2.12      1.19 o
  -4   3  12       65.59       67.94      1.98 o
  -3   3  12       87.82       81.27      1.97 o
  -2   3  12       75.42       72.03      1.76 o
  -1   3  12      172.30      183.62      2.83 o
   0   3  12       15.63       12.17      1.02 o
   1   3  12      500.18      499.58      5.79 o
   2   3  12      301.68      289.32      4.96 o
   3   3  12        0.45       -0.58      1.32 o
   4   3  12       29.33       32.95      2.67 o
   5   3  12      195.70      185.91      6.80 o
   6   3  12      170.76      176.22      6.02 o
   7   3  12       62.27       81.00      5.02 o
  -9   4  12       43.90       43.20      5.95 o
  -8   4  12        0.67       -1.61      3.11 o
  -7   4  12       85.01       85.17      9.97 o
  -6   4  12      151.67      149.88      5.98 o
  -5   4  12        2.09       -0.22      1.79 o
  -4   4  12       32.90       35.10      2.98 o
  -3   4  12      361.49      370.46      6.76 o
  -2   4  12        1.08        2.05      1.28 o
  -1   4  12      134.91      126.22      3.25 o
   0   4  12      626.38      607.77     15.54 o
   1   4  12        2.27        1.24      1.45 o
   2   4  12        3.88        1.44      1.57 o
   3   4  12       36.78       46.73      3.70 o
   4   4  12      220.21      211.05      7.62 o
   5   4  12       11.78       13.21      3.15 o
   6   4  12        6.44        2.93      1.79 o
  -8   5  12       10.44        4.83      3.83 o
  -7   5  12        1.51        4.66      3.44 o
  -6   5  12       94.21       97.24      5.51 o
  -5   5  12      151.03      159.64      6.15 o
  -4   5  12       44.63       46.34      3.49 o
  -3   5  12       14.95       16.54      2.37 o
  -2   5  12      350.54      349.91      7.39 o
  -1   5  12       88.60       92.07      3.58 o
   0   5  12       28.34       33.98      2.72 o
   1   5  12       37.06       33.89      3.03 o
   2   5  12        1.77        1.03      2.01 o
   3   5  12       77.00       75.79      5.32 o
   4   5  12       29.09       33.56      3.71 o
   5   5  12       63.48       68.10      5.10 o
  -7   6  12       27.55       37.89      5.20 o
  -6   6  12        0.00        2.16      2.52 o
  -5   6  12       19.20       19.33      3.09 o
  -4   6  12       21.93       15.36      2.63 o
  -3   6  12       30.90       28.87      3.01 o
  -2   6  12       81.21       80.67      4.21 o
  -1   6  12       52.55       50.28      3.38 o
   0   6  12       27.89       19.00      5.26 o
   1   6  12        8.13        5.16      2.26 o
   2   6  12       63.49       64.80      4.82 o
   3   6  12       24.30       24.14      3.38 o
   4   6  12      106.80      119.87      6.37 o
  -5   7  12        7.68        6.06      2.79 o
  -4   7  12        7.66        9.07      2.58 o
  -3   7  12        0.01       -0.43      2.01 o
  -2   7  12       38.68       41.85      3.40 o
  -1   7  12       16.95       14.08      2.49 o
   0   7  12      122.66      124.44      5.50 o
   1   7  12       42.75       43.80      3.71 o
   2   7  12       42.35       42.13      4.00 o
 -10   1  13       32.17       31.26      4.54 o
  -9   1  13       32.48       26.98      4.07 o
  -8   1  13        0.62       -1.68      2.31 o
  -7   1  13        9.79        9.88      2.06 o
  -6   1  13       22.95       24.73      2.17 o
  -5   1  13       33.99       33.91      1.53 o
  -4   1  13      284.78      266.54      4.08 o
  -3   1  13      423.84      432.29      5.61 o
  -2   1  13      421.54      398.29      5.20 o
  -1   1  13      748.45      757.33      7.88 o
   0   1  13       92.01       73.24      2.14 o
   1   1  13     2081.45     2024.13     19.86 o
   2   1  13      434.86      450.91      6.49 o
   3   1  13      321.52      307.98      5.27 o
   4   1  13       56.78       49.69      2.32 o
   5   1  13      307.93      303.76      6.55 o
   6   1  13      124.97      127.24      4.86 o
   7   1  13        0.45        1.33      2.14 o
 -10   2  13       16.89       21.50      4.47 o
  -9   2  13      158.55      162.64      7.88 o
  -8   2  13      168.41      161.91      6.64 o
  -7   2  13       10.80       15.23      2.24 o
  -6   2  13       33.42       29.65      2.00 o
  -5   2  13      114.36      123.87      3.13 o
  -4   2  13      888.53      906.52      8.45 o
  -3   2  13        0.04       -0.63      0.63 o
  -2   2  13     1073.55     1040.13      9.80 o
  -1   2  13      723.61      693.20      7.41 o
   0   2  13      392.76      383.63      4.85 o
   1   2  13        0.34        1.46      0.79 o
   2   2  13      513.13      505.94      6.39 o
   3   2  13      962.82      913.82     11.92 o
   4   2  13       79.03       90.57      3.13 o
   5   2  13       11.91        9.95      1.76 o
   6   2  13       37.77       38.80      2.75 o
   7   2  13       46.94       55.79      3.59 o
  -9   3  13       74.60       75.21      3.93 o
  -8   3  13        0.01       -0.91      1.50 o
  -7   3  13        3.18        2.50      2.25 o
  -6   3  13       74.25       73.02      3.21 o
  -5   3  13      134.95      140.60      3.99 o
  -4   3  13       45.16       47.08      1.84 o
  -3   3  13      515.27      520.77      6.02 o
  -2   3  13       38.89       37.97      1.41 o
  -1   3  13       56.07       64.59      1.84 o
   0   3  13        3.53        4.00      0.90 o
   1   3  13       98.62       95.27      4.02 o
   2   3  13      223.78      220.22      4.94 o
   3   3  13       95.63       78.86      4.20 o
   4   3  13       88.24       70.33      3.60 o
   5   3  13        6.26        9.74      2.24 o
   6   3  13        2.33        5.26      2.56 o
   7   3  13        0.03       -0.67      2.61 o
  -9   4  13       53.12       50.26      6.74 o
  -8   4  13        6.55        5.41      3.66 o
  -7   4  13       47.92       46.97      5.13 o
  -6   4  13        2.41        1.60      2.08 o
  -5   4  13       53.49       52.26      3.64 o
  -4   4  13      212.17      208.19      6.55 o
  -3   4  13       53.97       58.76      3.09 o
  -2   4  13       32.09       32.77      2.14 o
  -1   4  13      394.09      377.75      6.87 o
   0   4  13       15.34       17.77      2.09 o
   1   4  13       23.32       21.93      2.26 o
   2   4  13      229.92      236.80      6.38 o
   3   4  13       78.24       76.57      4.60 o
   4   4  13      114.62      101.78      5.58 o
   5   4  13        8.24        8.55      1.83 o
   6   4  13       26.36       23.16      2.52 o
  -8   5  13       47.69       43.64      5.72 o
  -7   5  13        2.57        0.48      2.97 o
  -6   5  13        4.40        1.95      2.36 o
  -5   5  13       37.22       34.10      3.38 o
  -4   5  13       93.75       85.86      4.49 o
  -3   5  13        3.36        3.12      1.86 o
  -2   5  13       83.97       89.44      4.38 o
  -1   5  13        5.34        3.84      1.97 o
   0   5  13      123.46      121.90      6.21 o
   1   5  13      234.28      229.15      7.28 o
   2   5  13       93.85       96.69      6.87 o
   3   5  13        0.01        1.41      2.19 o
   4   5  13        3.25        5.88      2.96 o
   5   5  13       76.33       72.35      5.36 o
  -7   6  13       32.81       32.60      4.93 o
  -6   6  13        0.01        2.32      2.59 o
  -5   6  13        1.66       -1.34      2.14 o
  -4   6  13       87.52       86.00      4.75 o
  -3   6  13       29.31       29.18      3.08 o
  -2   6  13       10.86       10.99      2.43 o
  -1   6  13       88.21       79.26      5.08 o
   0   6  13       52.24       62.25      4.75 o
   1   6  13        5.44        2.85      2.19 o
   2   6  13        0.09       -1.40      2.03 o
   3   6  13        1.01        1.60      2.42 o
   4   6  13       31.29       34.25      4.25 o
  -5   7  13       20.41       18.98      6.79 o
  -4   7  13        7.40        3.16      3.31 o
  -3   7  13        3.79        2.46      2.30 o
  -2   7  13        3.85        5.52      2.36 o
  -1   7  13       44.47       44.15      3.62 o
   0   7  13        9.81       16.69      2.89 o
   1   7  13        0.39       -0.63      2.24 o
   2   7  13       28.74       28.06      7.17 o
 -10   0  14        0.88       -0.51      4.32 o
  -9   0  14        3.13       -1.59      3.46 o
  -8   0  14        6.40        8.63      4.42 o
  -7   0  14       46.49       42.71      4.22 o
  -6   0  14      264.89      253.36      7.49 o
  -5   0  14     1006.50      983.57     14.87 o
  -4   0  14       55.95       43.18      2.92 o
  -3   0  14      454.13      449.33      9.69 o
  -2   0  14     2210.24     2048.87     28.32 o
  -1   0  14     3013.07     2825.08     37.97 o
   0   0  14       82.86       72.49      3.17 o
   1   0  14     1228.01     1185.31     17.85 o
   2   0  14      252.40      231.69      9.38 o
   3   0  14     2155.38     2015.39     33.04 o
   4   0  14        0.84        6.14      2.30 o
   5   0  14       22.98       21.77      3.59 o
   6   0  14       56.24       56.03      5.03 o
   7   0  14       35.84       42.71      4.92 o
 -10   1  14        2.08        0.76      2.93 o
  -9   1  14       38.12       31.48      4.28 o
  -8   1  14       42.32       41.96      3.69 o
  -7   1  14        1.35       -0.33      1.73 o
  -6   1  14      640.90      622.53     10.30 o
  -5   1  14      772.52      780.25      8.74 o
  -4   1  14      104.53       95.87      2.62 o
  -3   1  14      322.08      290.82      4.42 o
  -2   1  14       53.33       51.53      1.79 o
  -1   1  14       64.04       54.14      1.74 o
   0   1  14     1204.70     1175.88     12.40 o
   1   1  14       75.69       84.12      5.21 o
   2   1  14        9.13        8.01      1.29 o
   3   1  14      161.30      162.72      3.83 o
   4   1  14      199.36      188.13      4.54 o
   5   1  14       49.31       47.06      2.85 o
   6   1  14        5.24        7.42      2.75 o
   7   1  14        3.16        3.10      2.34 o
 -10   2  14        3.08        4.50      3.29 o
  -9   2  14        6.40        6.56      3.16 o
  -8   2  14       45.19       47.51      3.72 o
  -7   2  14       18.21       18.50      2.41 o
  -6   2  14      276.57      261.30      5.49 o
  -5   2  14      436.06      402.70      6.31 o
  -4   2  14       60.90       54.81      1.90 o
  -3   2  14      162.50      165.63      2.66 o
  -2   2  14      125.57      136.09      2.88 o
  -1   2  14       10.05        8.19      0.96 o
   0   2  14       16.87       16.25      1.37 o
   1   2  14       25.61       23.30      1.34 o
   2   2  14       83.70       72.71      2.50 o
   3   2  14      136.10      147.95      3.81 o
   4   2  14        0.06       -0.39      1.40 o
   5   2  14        0.73        0.16      1.62 o
   6   2  14        3.86        5.68      1.97 o
   7   2  14       54.85       57.11      3.71 o
  -9   3  14       10.32        8.98      2.85 o
  -8   3  14        0.51        4.37      2.21 o
  -7   3  14        6.53        9.51      2.37 o
  -6   3  14       45.50       41.49      2.36 o
  -5   3  14      367.89      354.75      6.06 o
  -4   3  14       63.51       56.12      2.06 o
  -3   3  14      560.18      558.94      6.82 o
  -2   3  14      197.52      198.01      3.21 o
  -1   3  14      237.57      238.86      3.79 o
   0   3  14     1265.69     1197.11     14.29 o
   1   3  14      639.08      613.67      9.48 o
   2   3  14      105.83      119.62      3.73 o
   3   3  14      120.10      119.89      4.42 o
   4   3  14      211.62      223.90      6.35 o
   5   3  14       64.45       75.49      4.04 o
   6   3  14       19.23       16.00      3.13 o
  -9   4  14       18.05        5.75      4.48 o
  -8   4  14        0.34        1.03      3.41 o
  -7   4  14        0.47       -2.14      5.07 o
  -6   4  14       22.67       22.24      3.03 o
  -5   4  14       58.83       63.58      3.98 o
  -4   4  14       49.66       53.65      3.63 o
  -3   4  14        0.13        0.59      1.60 o
  -2   4  14      237.32      226.82      5.87 o
  -1   4  14      289.81      286.21      6.74 o
   0   4  14       67.55       65.78      3.32 o
   1   4  14       33.28       30.43      2.62 o
   2   4  14       54.97       62.71      4.21 o
   3   4  14      137.46      150.36      8.39 o
   4   4  14        0.63        0.57      1.47 o
   5   4  14        1.15        1.45      1.75 o
   6   4  14       37.69       46.50      3.46 o
  -8   5  14        0.05       -0.85      5.31 o
  -7   5  14        0.44       -0.85      3.06 o
  -6   5  14       93.33       97.62      5.31 o
  -5   5  14       22.06       22.28      3.07 o
  -4   5  14        3.17        1.79      2.03 o
  -3   5  14       24.52       25.73      2.89 o
  -2   5  14      281.04      282.69      8.02 o
  -1   5  14        0.39       -1.62      1.62 o
   0   5  14        0.63        0.77      1.89 o
   1   5  14        2.03        3.61      2.20 o
   2   5  14       31.71       24.00      3.24 o
   3   5  14        1.54        0.77      2.31 o
   4   5  14        3.30        3.07      2.59 o
   5   5  14       17.14       18.90      3.83 o
  -6   6  14       31.11       25.74      3.62 o
  -5   6  14        8.59        3.81      2.49 o
  -4   6  14        9.98        7.25      2.57 o
  -3   6  14       31.35       29.11      3.21 o
  -2   6  14      139.40      134.06      5.66 o
  -1   6  14        0.26        0.80      2.02 o
   0   6  14       12.49       15.34      2.79 o
   1   6  14        0.60       -1.38      2.14 o
   2   6  14       34.19       40.07      4.91 o
   3   6  14       91.85       85.06      5.46 o
  -4   7  14        1.15       -1.10      3.86 o
  -3   7  14       20.79       23.32      3.27 o
  -2   7  14        3.52        3.92      2.40 o
  -1   7  14       10.93       10.87      4.09 o
   0   7  14       12.17        8.47      4.32 o
   1   7  14       30.20       30.02      8.24 o
 -10   1  15       22.76       31.43      4.61 o
  -9   1  15        1.15       -1.10      5.56 o
  -8   1  15       98.06      101.82      5.27 o
  -7   1  15       65.44       61.63      3.57 o
  -6   1  15       52.55       50.88      3.12 o
  -5   1  15      206.44      210.00      7.15 o
  -4   1  15     1191.56     1149.46     16.16 o
  -3   1  15      256.37      242.75      4.07 o
  -2   1  15      105.03      104.10      2.64 o
  -1   1  15     2115.08     2085.09     19.20 o
   0   1  15      328.50      302.29      4.68 o
   1   1  15      674.40      653.88      8.51 o
   2   1  15        9.67        7.78      1.44 o
   3   1  15       41.15       38.46      2.14 o
   4   1  15       99.17       94.21      3.60 o
   5   1  15       65.70       71.78      3.78 o
   6   1  15        0.01       -0.95      1.99 o
   7   1  15       24.67       25.02      3.17 o
 -10   2  15        3.17        2.31      3.20 o
  -9   2  15        0.05        2.13      3.37 o
  -8   2  15        9.80       10.26      2.41 o
  -7   2  15      328.78      325.49      7.92 o
  -6   2  15       18.51       17.11      1.84 o
  -5   2  15      898.52      855.37     12.39 o
  -4   2  15       16.79       16.82      1.52 o
  -3   2  15      879.30      856.35      8.49 o
  -2   2  15     1454.83     1399.62     14.41 o
  -1   2  15      421.63      389.82      5.38 o
   0   2  15        6.76        6.36      1.33 o
   1   2  15      249.42      226.53      4.22 o
   2   2  15      862.14      837.64     11.17 o
   3   2  15        0.64        1.89      1.41 o
   4   2  15        5.21        5.82      1.64 o
   5   2  15        0.54       -0.85      1.62 o
   6   2  15        1.65       -0.72      1.90 o
  -9   3  15       13.35       15.51      2.54 o
  -8   3  15        4.38        1.40      2.25 o
  -7   3  15       59.59       51.18      3.65 o
  -6   3  15       44.07       41.11      2.72 o
  -5   3  15       57.43       57.73      2.52 o
  -4   3  15       30.02       28.18      2.46 o
  -3   3  15      380.46      368.08      6.20 o
  -2   3  15       64.62       62.32      2.60 o
  -1   3  15      139.85      131.41      3.05 o
   0   3  15        3.61        4.84      1.49 o
   1   3  15        0.96       -1.46      1.46 o
   2   3  15        0.54       -0.66      1.54 o
   3   3  15       44.49       43.26      3.36 o
   4   3  15       12.04       11.57      2.28 o
   5   3  15       30.62       28.01      3.07 o
   6   3  15        2.97        5.33      2.74 o
  -8   4  15        8.30       11.46      4.07 o
  -7   4  15       53.94       48.61      5.47 o
  -6   4  15       24.76       24.30      3.19 o
  -5   4  15      112.61      108.58      5.19 o
  -4   4  15      181.91      177.82      7.54 o
  -3   4  15      120.94      126.43      4.58 o
  -2   4  15        8.36        7.83      1.92 o
  -1   4  15      667.25      648.10     13.02 o
   0   4  15        9.63        8.56      2.01 o
   1   4  15       24.34       23.34      2.96 o
   2   4  15       49.70       49.43      4.08 o
   3   4  15       99.45       96.53      3.62 o
   4   4  15       79.36       76.99      3.59 o
   5   4  15        7.50        0.07      1.87 o
  -7   5  15       12.11       13.12      4.10 o
  -6   5  15        8.09       10.39      2.92 o
  -5   5  15      268.08      263.51      8.37 o
  -4   5  15       52.97       57.08      4.03 o
  -3   5  15       25.87       27.81      3.31 o
  -2   5  15       28.86       21.31      3.34 o
  -1   5  15       78.16       75.09      4.31 o
   0   5  15      200.35      199.24      7.56 o
   1   5  15       64.44       66.64      5.34 o
   2   5  15        0.12        1.03      2.25 o
   3   5  15        1.34        0.33      2.32 o
   4   5  15       27.14       25.39      3.93 o
  -6   6  15       12.21       10.10      3.15 o
  -5   6  15        2.75        4.14      3.12 o
  -4   6  15        3.04        2.44      2.43 o
  -3   6  15       49.81       48.31      3.96 o
  -2   6  15       40.55       43.12      3.67 o
  -1   6  15       68.06       62.61      4.19 o
   0   6  15        1.31       -0.28      2.07 o
   1   6  15        4.36        2.84      3.95 o
   2   6  15        0.02       -2.25      2.25 o
   3   6  15        0.07       -2.45      2.45 o
  -4   7  15       46.57       53.35      4.40 o
  -3   7  15        9.85        8.85      2.80 o
  -2   7  15        8.55        8.27      2.74 o
  -1   7  15        7.58        8.46      2.77 o
   0   7  15        8.42       13.76      3.00 o
 -10   0  16       56.09       54.40      7.77 o
  -9   0  16       15.96       16.14      5.41 o
  -8   0  16      171.02      186.87     11.74 o
  -7   0  16       45.47       49.41      6.11 o
  -6   0  16      928.89      904.12     26.46 o
  -5   0  16      141.67      123.85      4.77 o
  -4   0  16      176.67      171.06      5.85 o
  -3   0  16     2538.68     2412.80     38.93 o
  -2   0  16      205.65      166.44      4.81 o
  -1   0  16     1316.19     1282.05     19.19 o
   0   0  16      619.11      589.12     14.08 o
   1   0  16     1267.17     1191.93     18.39 o
   2   0  16      225.22      237.29      6.21 o
   3   0  16      100.57      103.89      4.90 o
   4   0  16       20.73       17.60      6.58 o
   5   0  16       26.40       31.89      4.17 o
   6   0  16        0.03       -2.84      4.40 o
 -10   1  16        0.34        1.44      3.91 o
  -9   1  16      102.81       98.43      6.46 o
  -8   1  16        3.34        0.73      2.70 o
  -7   1  16        1.06        0.36      2.16 o
  -6   1  16       18.31       17.92      2.36 o
  -5   1  16      195.84      187.50      4.23 o
  -4   1  16      652.48      621.29      8.93 o
  -3   1  16       87.75       74.29      2.52 o
  -2   1  16       21.22       22.87      1.61 o
  -1   1  16      616.94      602.89      7.46 o
   0   1  16      469.54      444.29      6.50 o
   1   1  16        1.91        3.97      1.13 o
   2   1  16      141.71      140.62      3.57 o
   3   1  16        8.53        5.54      1.74 o
   4   1  16        8.65        1.95      1.75 o
   5   1  16        0.36       -2.24      3.14 o
   6   1  16        5.99        4.38      2.38 o
  -9   2  16       59.49       67.97      5.43 o
  -8   2  16       23.82       21.12      3.11 o
  -7   2  16       86.89       89.07      5.42 o
  -6   2  16       92.17       94.01      3.47 o
  -5   2  16        2.43        0.82      1.37 o
  -4   2  16        0.01       -0.58      1.20 o
  -3   2  16      122.48      117.98      4.30 o
  -2   2  16      119.71      106.08      4.31 o
  -1   2  16        4.91        6.92      1.42 o
   0   2  16      211.31      220.27      4.62 o
   1   2  16       31.46       31.07      2.10 o
   2   2  16      236.09      219.86      5.00 o
   3   2  16       91.09      100.24      3.36 o
   4   2  16        3.89        0.17      1.77 o
   5   2  16        6.99        6.49      1.97 o
   6   2  16       24.90       24.24      2.92 o
  -9   3  16      119.83      120.00      9.39 o
  -8   3  16      130.79      144.63     11.27 o
  -7   3  16       15.54       16.54      2.75 o
  -6   3  16      225.10      216.42      6.31 o
  -5   3  16      404.13      418.73      7.67 o
  -4   3  16      253.95      243.67      4.89 o
  -3   3  16      322.85      315.11      5.69 o
  -2   3  16      841.86      843.65     11.15 o
  -1   3  16       10.70        8.17      1.51 o
   0   3  16      565.83      533.77      8.75 o
   1   3  16       47.54       47.10      2.85 o
   2   3  16       10.26       13.69      2.13 o
   3   3  16       21.79       16.24      2.41 o
   4   3  16        1.73        1.32      2.01 o
   5   3  16        0.48        1.89      2.45 o
   6   3  16       28.12       26.90      3.72 o
  -8   4  16        9.27        4.15      3.73 o
  -7   4  16       69.13       67.14      6.30 o
  -6   4  16       63.86       62.93      4.34 o
  -5   4  16       42.26       46.71      3.79 o
  -4   4  16      178.44      168.64      6.37 o
  -3   4  16       93.33       86.77      5.06 o
  -2   4  16       21.50       20.49      2.39 o
  -1   4  16      149.51      129.52      4.65 o
   0   4  16       80.66       82.62      3.92 o
   1   4  16       77.69       78.37      5.65 o
   2   4  16        0.95        0.31      1.31 o
   3   4  16        0.70       -0.12      1.51 o
   4   4  16        8.37        8.01      2.19 o
   5   4  16        3.40        0.65      2.02 o
  -7   5  16        2.29        4.27      3.43 o
  -6   5  16        1.05        1.58      2.45 o
  -5   5  16        0.01        1.06      2.45 o
  -4   5  16        1.32        1.58      2.21 o
  -3   5  16      110.15      103.26      5.18 o
  -2   5  16        8.45        6.85      2.34 o
  -1   5  16        3.34        0.71      1.95 o
   0   5  16       15.23       16.79      2.88 o
   1   5  16       62.97       67.87      5.61 o
   2   5  16       42.07       36.52      4.09 o
   3   5  16        0.21       -2.10      2.37 o
   4   5  16        1.64        2.77      3.01 o
  -6   6  16       15.68       20.37      3.70 o
  -5   6  16        1.04        0.04      2.42 o
  -4   6  16        0.38       -1.48      2.25 o
  -3   6  16       82.68       97.80      5.99 o
  -2   6  16       41.13       48.22      7.43 o
  -1   6  16        0.31       -1.98      1.98 o
   0   6  16       23.64       27.11      3.44 o
   1   6  16        0.04        1.92      2.34 o
   2   6  16        6.94        2.36      2.64 o
  -3   7  16       26.09       25.48      3.60 o
  -2   7  16       65.05       62.14      4.58 o
  -1   7  16        0.83        3.51      2.53 o
 -10   1  17       63.04       57.12      5.63 o
  -9   1  17       58.48       71.14      5.78 o
  -8   1  17       74.10       80.57      5.69 o
  -7   1  17        0.19        1.66      2.14 o
  -6   1  17      289.85      292.44      7.31 o
  -5   1  17      226.74      232.69      4.81 o
  -4   1  17      473.71      436.01      7.07 o
  -3   1  17       34.03       30.53      2.06 o
  -2   1  17      276.28      271.35      5.76 o
  -1   1  17      330.15      304.24      5.16 o
   0   1  17        0.04        3.31      1.30 o
   1   1  17      261.30      266.19      4.93 o
   2   1  17       99.09       87.07      3.19 o
   3   1  17       17.50       17.03      2.32 o
   4   1  17       37.50       37.72      2.74 o
   5   1  17        7.20        4.52      2.20 o
   6   1  17       41.08       40.47      3.47 o
  -9   2  17        0.51       -0.30      2.85 o
  -8   2  17       57.27       60.90      4.36 o
  -7   2  17      535.23      548.90     11.28 o
  -6   2  17       15.60       11.04      2.20 o
  -5   2  17        1.76        3.99      1.49 o
  -4   2  17       84.90       86.99      3.00 o
  -3   2  17      442.23      414.26      6.14 o
  -2   2  17      661.39      627.17      9.98 o
  -1   2  17      147.63      145.40      4.18 o
   0   2  17      163.78      166.76      5.40 o
   1   2  17       70.31       72.36      2.73 o
   2   2  17      151.49      133.41      3.72 o
   3   2  17      150.34      138.50      4.26 o
   4   2  17       10.24        8.61      1.96 o
   5   2  17      102.40      112.82      4.29 o
   6   2  17       20.03       21.14      2.93 o
  -9   3  17        1.30        4.59      3.06 o
  -8   3  17       23.65       22.43      3.30 o
  -7   3  17        0.10       -1.37      2.03 o
  -6   3  17       39.03       43.10      2.92 o
  -5   3  17        3.22        5.25      1.71 o
  -4   3  17        3.47        5.01      1.60 o
  -3   3  17       81.98       70.60      2.71 o
  -2   3  17      519.78      497.00      7.71 o
  -1   3  17        5.51        5.71      1.63 o
   0   3  17        9.41       12.72      1.97 o
   1   3  17       36.75       43.45      2.85 o
   2   3  17      157.41      157.47      5.85 o
   3   3  17        0.01       -1.71      1.71 o
   4   3  17      122.93      129.43      5.29 o
   5   3  17       27.98       28.29      3.65 o
  -8   4  17       11.49       12.97      4.93 o
  -7   4  17      113.09      136.90     19.29 o
  -6   4  17      104.24      116.18      7.68 o
  -5   4  17       17.84       25.37      3.25 o
  -4   4  17      232.73      221.53      7.52 o
  -3   4  17        2.17        1.27      2.14 o
  -2   4  17      145.41      145.97      5.92 o
  -1   4  17       31.82       32.37      2.81 o
   0   4  17       52.65       63.83      4.29 o
   1   4  17        3.06        1.27      2.10 o
   2   4  17       10.17       15.26      3.23 o
   3   4  17       98.77      101.94      4.16 o
   4   4  17       58.37       60.46      4.03 o
   5   4  17        6.56        4.43      4.93 o
  -7   5  17        1.96        6.93      3.92 o
  -6   5  17       49.69       52.31      4.41 o
  -5   5  17      210.80      221.35      7.93 o
  -4   5  17       11.07       12.05      2.89 o
  -3   5  17       42.11       48.56      4.04 o
  -2   5  17        5.87        3.60      3.52 o
  -1   5  17        0.06       -0.69      2.07 o
   0   5  17        0.35       -0.08      2.17 o
   1   5  17       13.30       17.35      3.22 o
   2   5  17        0.47       -2.04      2.90 o
   3   5  17       44.79       43.17      4.52 o
  -5   6  17       40.91       38.47      4.18 o
  -4   6  17       46.76       50.68      4.29 o
  -3   6  17        7.30        9.63      2.80 o
  -2   6  17        0.41       -1.86      2.22 o
  -1   6  17       73.19       79.85      4.96 o
   0   6  17        0.01       -1.67      2.20 o
   1   6  17        1.46       -0.83      3.32 o
   2   6  17       41.50       39.07      5.33 o
  -9   0  18       40.64       49.55      7.38 o
  -8   0  18      419.18      427.08     19.04 o
  -7   0  18        6.16        3.32      3.92 o
  -6   0  18      223.33      208.04      8.65 o
  -5   0  18       32.27       30.57      3.86 o
  -4   0  18      110.14      102.74      8.98 o
  -3   0  18       73.58       70.13      4.84 o
  -2   0  18      180.18      172.71      5.13 o
  -1   0  18       20.37       16.35      2.20 o
   0   0  18       55.57       57.29      3.50 o
   1   0  18        1.91        5.38      2.68 o
   2   0  18       88.26       89.24      4.68 o
   3   0  18        3.33        2.68      2.89 o
   4   0  18       42.04       38.62      4.35 o
   5   0  18      143.73      152.97      7.97 o
   6   0  18       40.75       45.39      5.18 o
  -9   1  18        7.62       10.54      3.53 o
  -8   1  18       22.76       20.37      3.85 o
  -7   1  18        5.14        5.68      2.39 o
  -6   1  18       63.17       62.78      3.60 o
  -5   1  18       68.85       62.33      2.85 o
  -4   1  18        0.16       -1.37      1.37 o
  -3   1  18       37.33       35.29      2.20 o
  -2   1  18        0.30        0.41      1.23 o
  -1   1  18       25.25       23.71      1.78 o
   0   1  18       75.23       71.66      2.61 o
   1   1  18      761.34      741.44     10.63 o
   2   1  18      122.41      125.28      3.81 o
   3   1  18       86.76       88.74      4.36 o
   4   1  18       72.36       80.81      3.71 o
   5   1  18        1.34       -0.16      2.08 o
   6   1  18       19.47       22.26      3.19 o
  -9   2  18        2.18       -1.72      2.77 o
  -8   2  18        3.38        7.81      2.74 o
  -7   2  18      224.07      219.23      7.99 o
  -6   2  18       25.96       28.69      2.85 o
  -5   2  18        8.16        7.80      2.92 o
  -4   2  18       12.77       16.49      1.76 o
  -3   2  18       92.61       89.19      3.11 o
  -2   2  18        0.63       -0.41      1.39 o
  -1   2  18        0.05       -0.20      1.44 o
   0   2  18       90.65       86.62      3.87 o
   1   2  18       51.49       51.22      2.45 o
   2   2  18       49.75       52.61      2.63 o
   3   2  18       99.92      101.54      4.83 o
   4   2  18        1.52       -0.03      1.76 o
   5   2  18       45.48       57.92      3.62 o
  -9   3  18       44.59       48.00      5.86 o
  -8   3  18        8.94       12.75      5.10 o
  -7   3  18        4.96        4.55      4.70 o
  -6   3  18      260.35      250.74     11.15 o
  -5   3  18      180.34      187.56      8.42 o
  -4   3  18       10.43        7.79      1.74 o
  -3   3  18        1.83        1.09      1.46 o
  -2   3  18       11.83       12.54      1.85 o
  -1   3  18        2.47        2.17      1.68 o
   0   3  18        8.38        8.18      1.89 o
   1   3  18        4.32        2.64      1.86 o
   2   3  18      167.25      159.84      5.44 o
   3   3  18       22.73       28.69      3.24 o
   4   3  18        0.09       -0.88      2.32 o
   5   3  18        0.06        1.71      2.71 o
  -8   4  18       42.20       45.14      9.73 o
  -7   4  18       24.77       29.91      5.48 o
  -6   4  18       13.28       13.68      3.10 o
  -5   4  18        4.31        9.65      2.76 o
  -4   4  18      195.65      201.30      7.31 o
  -3   4  18        0.92       -2.46      2.46 o
  -2   4  18       86.36       88.91      4.91 o
  -1   4  18       52.14       53.86      4.04 o
   0   4  18        4.27        2.97      1.38 o
   1   4  18      135.31      147.76      7.25 o
   2   4  18       20.49       22.50      2.62 o
   3   4  18       25.69       29.06      2.98 o
   4   4  18        1.30        0.67      2.19 o
  -7   5  18        2.48        2.60      4.40 o
  -6   5  18        3.33        1.68      2.70 o
  -5   5  18        6.94        6.74      2.79 o
  -4   5  18       22.15       23.18      3.42 o
  -3   5  18      114.66      121.23      5.83 o
  -2   5  18        0.17       -2.37      2.77 o
  -1   5  18        3.16        1.00      2.23 o
   0   5  18       32.60       33.77      3.76 o
   1   5  18       92.72       93.37      5.62 o
   2   5  18       36.15       54.22      6.16 o
   3   5  18       11.26       15.45      3.86 o
  -5   6  18        3.01        1.95      2.84 o
  -4   6  18        1.43       -2.39      2.39 o
  -3   6  18       13.36        9.28      3.01 o
  -2   6  18       17.02       10.76      3.00 o
  -1   6  18        4.33        6.40      2.82 o
   0   6  18       11.16       15.14      3.22 o
   1   6  18       43.26       44.62      4.57 o
  -9   1  19       13.90       17.29      3.94 o
  -8   1  19        4.32        3.68      2.96 o
  -7   1  19       33.77       31.37      3.48 o
  -6   1  19       51.28       52.53      4.08 o
  -5   1  19        1.25       -0.48      1.38 o
  -4   1  19       16.22       14.03      2.20 o
  -3   1  19        7.39        4.55      1.44 o
  -2   1  19       22.83       29.17      2.10 o
  -1   1  19        1.92        0.44      1.21 o
   0   1  19       34.71       32.29      2.05 o
   1   1  19       64.90       67.93      2.88 o
   2   1  19      183.89      190.02      5.11 o
   3   1  19      101.32      103.35      4.07 o
   4   1  19        8.31        7.51      2.35 o
   5   1  19        2.43        3.41      2.37 o
  -9   2  19       51.45       55.40      5.37 o
  -8   2  19       70.02       65.85      5.35 o
  -7   2  19        8.23        3.08      2.45 o
  -6   2  19        8.59        3.31      2.08 o
  -5   2  19       25.61       24.50      2.24 o
  -4   2  19        0.76       -0.90      1.28 o
  -3   2  19        9.41       14.92      1.72 o
  -2   2  19        0.22       -0.37      1.40 o
  -1   2  19        7.86        6.67      1.72 o
   0   2  19      204.60      203.64      5.30 o
   1   2  19       39.06       41.50      2.41 o
   2   2  19       80.70       82.40      3.20 o
   3   2  19        0.02       -1.11      1.70 o
   4   2  19      118.60      129.03      4.52 o
   5   2  19      138.95      149.15      8.60 o
  -8   3  19        0.14        4.18      3.62 o
  -7   3  19       89.06       82.08      4.91 o
  -6   3  19       14.98        8.92      2.56 o
  -5   3  19       43.36       42.70      2.76 o
  -4   3  19       68.83       77.49      3.35 o
  -3   3  19       28.30       23.89      2.26 o
  -2   3  19      121.60      116.78      4.70 o
  -1   3  19       63.97       70.72      3.55 o
   0   3  19      160.84      167.19      5.84 o
   1   3  19        9.02       10.04      3.48 o
   2   3  19        1.21       -0.17      1.85 o
   3   3  19        6.11       11.02      2.80 o
   4   3  19      116.75      117.66      6.94 o
  -8   4  19       64.48       72.61      9.87 o
  -7   4  19        7.41       11.03      7.23 o
  -6   4  19       82.33       79.47      6.79 o
  -5   4  19        0.53       -1.37      2.84 o
  -4   4  19       86.97       84.19      5.03 o
  -3   4  19       21.90       17.79      3.09 o
  -2   4  19        6.69        7.88      1.84 o
  -1   4  19      136.42      140.69      4.34 o
   0   4  19       26.47       27.73      2.32 o
   1   4  19       31.06       25.27      2.44 o
   2   4  19        4.87        5.00      2.00 o
   3   4  19       86.32       94.87      5.37 o
   4   4  19      101.57      111.37      7.03 o
  -6   5  19       69.43       72.65      6.74 o
  -5   5  19        0.62        0.62      2.58 o
  -4   5  19       13.58       16.32      3.22 o
  -3   5  19        9.51        6.74      2.75 o
  -2   5  19       24.86       22.93      3.35 o
  -1   5  19       46.45       47.96      4.26 o
   0   5  19        1.01       -0.28      2.32 o
   1   5  19        3.00        3.78      2.83 o
   2   5  19      146.39      161.68      7.68 o
  -4   6  19        9.57       10.01      3.24 o
  -3   6  19       80.00       78.57      5.32 o
  -2   6  19       22.64       27.01      3.82 o
  -1   6  19       39.58       42.81      4.35 o
   0   6  19        6.25        3.39      3.04 o
  -9   0  20       13.11       22.99      6.39 o
  -8   0  20        4.81        3.57      4.36 o
  -7   0  20        0.42       -3.11      3.11 o
  -6   0  20        9.51        6.58      3.94 o
  -5   0  20       60.51       66.25      5.17 o
  -4   0  20        1.22       -2.07      2.07 o
  -3   0  20      502.62      447.55     13.36 o
  -2   0  20       99.75      104.25      5.38 o
  -1   0  20      220.21      213.97      6.93 o
   0   0  20      184.97      200.04      6.80 o
   1   0  20      140.55      138.60      5.92 o
   2   0  20      134.29      137.79      7.21 o
   3   0  20      143.73      135.56     15.81 o
   4   0  20      296.64      318.23     11.41 o
   5   0  20       31.73       41.47      6.04 o
  -9   1  20        1.36        1.98      4.75 o
  -8   1  20        6.60        8.46      3.23 o
  -7   1  20       11.22        9.94      3.56 o
  -6   1  20       59.09       61.97      4.20 o
  -5   1  20       13.82       14.05      2.68 o
  -4   1  20        2.62        4.29      1.85 o
  -3   1  20        7.53       10.08      1.80 o
  -2   1  20      235.17      216.56      5.43 o
  -1   1  20       39.18       39.76      2.35 o
   0   1  20       47.49       44.46      2.63 o
   1   1  20        0.39        1.54      1.73 o
   2   1  20       46.16       45.15      2.96 o
   3   1  20       99.02       97.58      4.06 o
   4   1  20        0.19       -2.16      2.65 o
   5   1  20        0.86        6.93      2.95 o
  -9   2  20        1.09       -0.80      3.01 o
  -8   2  20       28.26       17.45      3.83 o
  -7   2  20        0.03       -2.00      2.00 o
  -6   2  20       49.46       52.15      3.56 o
  -5   2  20        0.12       -1.42      1.42 o
  -4   2  20       28.06       26.47      2.16 o
  -3   2  20       77.27       81.84      3.76 o
  -2   2  20        0.06       -0.77      1.37 o
  -1   2  20       36.37       41.54      2.70 o
   0   2  20      178.46      178.92      5.13 o
   1   2  20        3.09        2.36      1.93 o
   2   2  20       26.12       27.55      2.63 o
   3   2  20       47.57       44.96      3.28 o
   4   2  20       23.90       25.10      2.66 o
  -8   3  20       18.09       13.34      3.49 o
  -7   3  20       98.70       97.51      6.19 o
  -6   3  20       49.83       46.73      3.80 o
  -5   3  20        0.01       -1.12      1.57 o
  -4   3  20       79.19       74.63      3.44 o
  -3   3  20       17.56       15.99      2.11 o
  -2   3  20      163.79      167.05      4.86 o
  -1   3  20      141.83      136.26      4.98 o
   0   3  20        0.85        0.12      1.76 o
   1   3  20      143.74      154.75      5.45 o
   2   3  20      198.44      216.58      6.73 o
   3   3  20       80.52       95.26      5.41 o
   4   3  20       11.95       20.83      3.49 o
  -7   4  20       10.84       19.53      4.92 o
  -6   4  20       11.89        9.27      4.12 o
  -5   4  20        2.45        3.75      2.37 o
  -4   4  20       12.57       14.39      2.21 o
  -3   4  20       53.42       57.56      2.99 o
  -2   4  20       26.83       31.87      2.39 o
  -1   4  20       18.02       24.92      2.31 o
   0   4  20       35.42       37.30      2.73 o
   1   4  20       98.91      100.26      4.24 o
   2   4  20       32.22       28.62      2.85 o
   3   4  20       11.21       15.10      3.07 o
  -6   5  20       13.60       10.26      4.23 o
  -5   5  20       17.53       18.53      3.59 o
  -4   5  20        1.33       -2.45      2.45 o
  -3   5  20       87.39       94.30      5.57 o
  -2   5  20        6.74        8.18      2.94 o
  -1   5  20        3.27        6.41      2.87 o
   0   5  20       54.09       55.70      7.87 o
   1   5  20       54.07       56.45      4.98 o
   2   5  20        0.00        1.45      2.98 o
  -3   6  20        3.73       -0.84      2.69 o
  -2   6  20        0.87        0.96      2.66 o
  -1   6  20       21.32       23.33      3.86 o
  -9   1  21        0.06       -1.04      3.15 o
  -8   1  21        0.03       -0.76      2.81 o
  -7   1  21       58.33       57.67      5.18 o
  -6   1  21        3.04       -0.27      2.17 o
  -5   1  21       68.93       57.55      3.28 o
  -4   1  21      197.93      194.09     11.09 o
  -3   1  21       89.52      103.39      6.35 o
  -2   1  21      333.15      325.87      7.46 o
  -1   1  21       30.16       23.85      2.39 o
   0   1  21       40.42       40.51      2.76 o
   1   1  21      234.30      227.60      6.56 o
   2   1  21      146.35      152.90      4.95 o
   3   1  21       21.74       21.30      2.81 o
   4   1  21        8.43       12.13      2.69 o
  -8   2  21       22.83       20.32      4.11 o
  -7   2  21        0.07       -0.36      2.34 o
  -6   2  21        1.37        0.36      2.24 o
  -5   2  21       36.07       34.42      2.65 o
  -4   2  21      589.47      570.30      9.17 o
  -3   2  21       27.85       24.69      2.46 o
  -2   2  21        6.94        4.68      1.84 o
  -1   2  21       74.43       79.30      3.55 o
   0   2  21      597.87      580.25     10.39 o
   1   2  21       43.34       37.96      3.23 o
   2   2  21       21.62       31.20      2.66 o
   3   2  21       23.35       25.03      2.64 o
   4   2  21       75.15       84.56      4.28 o
  -8   3  21        0.41        1.00      2.83 o
  -7   3  21        9.53        9.36      3.65 o
  -6   3  21       14.83       21.18      3.20 o
  -5   3  21       29.64       26.28      2.55 o
  -4   3  21        1.97        1.41      1.72 o
  -3   3  21        0.19        2.08      1.70 o
  -2   3  21       22.95       29.74      2.59 o
  -1   3  21       16.17       17.15      2.60 o
   0   3  21        6.15        3.33      2.70 o
   1   3  21        1.72        3.12      2.22 o
   2   3  21        0.01       -1.05      2.43 o
   3   3  21        4.59        4.88      2.81 o
  -7   4  21       13.03       17.10      7.04 o
  -6   4  21        2.36        1.14      2.20 o
  -5   4  21        1.50        1.70      1.61 o
  -4   4  21       62.47       63.54      3.27 o
  -3   4  21        8.55        9.85      1.89 o
  -2   4  21        3.52        2.19      1.64 o
  -1   4  21      172.28      181.02      6.12 o
   0   4  21       15.49       14.39      4.19 o
   1   4  21       20.07       23.12      2.62 o
   2   4  21       11.89       14.11      2.70 o
  -5   5  21        0.10       -0.76      2.80 o
  -4   5  21       16.44       23.00      3.77 o
  -3   5  21       96.81      108.65      6.17 o
  -2   5  21       39.36       41.66      4.35 o
  -1   5  21       56.49       62.08      5.05 o
   0   5  21       15.60       24.00      3.89 o
   1   5  21       10.45        5.39      3.13 o
  -8   0  22       46.16       41.29      7.26 o
  -7   0  22        6.70       11.72      4.87 o
  -6   0  22      191.26      203.94     12.52 o
  -5   0  22      216.38      240.38     13.39 o
  -4   0  22      237.11      235.90     12.82 o
  -3   0  22        0.23        0.78      2.68 o
  -2   0  22      202.11      200.83      7.13 o
  -1   0  22      534.10      530.12     12.32 o
   0   0  22      273.57      260.29      9.73 o
   1   0  22        0.63        0.74      2.86 o
   2   0  22       29.78       39.59     13.76 o
   3   0  22      126.86      146.19      7.91 o
   4   0  22        9.67        6.95      3.86 o
  -8   1  22       51.30       49.64      5.31 o
  -7   1  22       28.92       33.32      4.64 o
  -6   1  22       14.91       10.32      5.36 o
  -5   1  22       21.92       24.63      3.25 o
  -4   1  22        1.09       -2.02      2.02 o
  -3   1  22      195.80      199.37      6.33 o
  -2   1  22      122.76      118.52      7.42 o
  -1   1  22       19.91       19.17      2.57 o
   0   1  22        8.65        6.42      2.01 o
   1   1  22      124.05      129.41      4.58 o
   2   1  22       35.23       43.46      3.85 o
   3   1  22       11.04        9.81      2.61 o
   4   1  22        7.85       11.90      2.79 o
  -8   2  22       10.66        6.14      3.41 o
  -7   2  22        9.30       10.89      3.59 o
  -6   2  22       10.22       10.24      2.86 o
  -5   2  22       48.74       51.13      3.35 o
  -4   2  22        3.70        5.79      1.98 o
  -3   2  22        1.95        3.52      1.93 o
  -2   2  22      105.37      107.72      4.25 o
  -1   2  22        3.29        0.99      1.78 o
   0   2  22      131.35      136.42      5.35 o
   1   2  22        1.65       -1.07      2.04 o
   2   2  22        0.02        0.08      1.87 o
   3   2  22        8.60        5.91      2.38 o
  -7   3  22       15.00       15.25      3.69 o
  -6   3  22      142.78      156.79      8.55 o
  -5   3  22       16.15       14.32      2.33 o
  -4   3  22       36.00       40.88      2.95 o
  -3   3  22      474.41      469.06      9.11 o
  -2   3  22       61.17       61.16      3.39 o
  -1   3  22        1.62        0.34      2.09 o
   0   3  22       20.59       21.78      2.87 o
   1   3  22      133.91      128.43      5.92 o
   2   3  22       64.66       69.56      4.74 o
   3   3  22        4.82        4.25      2.92 o
  -6   4  22       10.29       13.52      2.43 o
  -5   4  22      119.68      132.04      7.32 o
  -4   4  22       12.85       13.09      2.16 o
  -3   4  22        0.01       -1.41      1.68 o
  -2   4  22        4.94        8.11      2.53 o
  -1   4  22       30.99       29.07      2.70 o
   0   4  22       48.43       53.45      4.17 o
   1   4  22        0.19       -1.00      1.94 o
   2   4  22        2.30       -1.48      2.26 o
  -5   5  22        3.00        0.46      5.65 o
  -4   5  22       10.30       16.62      3.73 o
  -3   5  22       16.86       18.32      3.65 o
  -2   5  22        0.41       -0.11      2.67 o
  -1   5  22        1.21        2.47      2.93 o
   0   5  22        1.26       -0.56      3.26 o
  -8   1  23       19.66       22.57      4.44 o
  -7   1  23      187.00      213.75      9.50 o
  -6   1  23        0.60       -0.76      2.77 o
  -5   1  23        7.87       10.84      2.81 o
  -4   1  23      270.32      277.73      8.66 o
  -3   1  23      134.56      123.16      6.42 o
  -2   1  23       73.35       66.51      3.87 o
  -1   1  23       14.42       14.30      2.30 o
   0   1  23       30.10       32.51      3.21 o
   1   1  23       88.45       95.46      4.37 o
   2   1  23       49.42       48.45      3.55 o
   3   1  23        4.57        3.82      2.51 o
  -8   2  23       58.63       70.33      8.47 o
  -7   2  23       53.39       47.47      5.02 o
  -6   2  23      214.71      227.01      8.11 o
  -5   2  23      109.27      125.23      5.93 o
  -4   2  23       20.77       19.77      2.46 o
  -3   2  23       21.45       30.55      3.13 o
  -2   2  23       74.71       76.26      6.06 o
  -1   2  23      315.20      328.77      8.26 o
   0   2  23        5.00        3.18      2.28 o
   1   2  23       27.40       22.84      3.03 o
   2   2  23       30.93       32.22      2.91 o
   3   2  23        7.80        6.89      3.19 o
  -7   3  23       12.74        8.99      3.50 o
  -6   3  23        0.15        3.72      3.19 o
  -5   3  23       25.33       31.09      4.71 o
  -4   3  23        0.35       -0.30      1.92 o
  -3   3  23        6.19        9.45      2.23 o
  -2   3  23       35.55       34.64      2.95 o
  -1   3  23       21.58       21.79      2.88 o
   0   3  23        1.88       -1.51      2.35 o
   1   3  23        2.91        6.87      2.74 o
   2   3  23        2.71        4.18      2.80 o
  -6   4  23        5.39        4.05      2.35 o
  -5   4  23       43.67       48.55      5.22 o
  -4   4  23       43.53       50.54      3.31 o
  -3   4  23        0.55        0.43      1.94 o
  -2   4  23       32.90       30.17      4.97 o
  -1   4  23      112.10      115.43      4.77 o
   0   4  23        0.29       -0.32      1.97 o
   1   4  23       11.53       11.36      2.78 o
  -3   5  23       82.21       98.87      6.33 o
  -2   5  23       20.12       25.64      4.35 o
  -8   0  24       38.65       34.12      7.14 o
  -7   0  24       94.21      108.10     10.03 o
  -6   0  24      290.91      311.79     16.23 o
  -5   0  24       27.19       41.31      6.84 o
  -4   0  24        0.68        3.79      4.20 o
  -3   0  24       51.06       58.80      7.22 o
  -2   0  24       84.72       69.95      5.49 o
  -1   0  24        4.36        3.57      4.91 o
   0   0  24       68.13       65.49      5.86 o
   1   0  24        1.91       -2.51      2.85 o
   2   0  24       16.03       18.12      4.05 o
   3   0  24       77.52       95.16      6.76 o
  -8   1  24      107.23      118.40     17.99 o
  -7   1  24        9.30       15.05      4.04 o
  -6   1  24        0.09        0.72      2.93 o
  -5   1  24      162.28      177.68      8.39 o
  -4   1  24       11.14       19.83      7.19 o
  -3   1  24        9.64        6.36      2.37 o
  -2   1  24        0.10       -0.64      2.01 o
  -1   1  24        0.74       -0.75      2.02 o
   0   1  24       33.87       34.14      3.11 o
   1   1  24        0.44        4.66      2.28 o
   2   1  24        2.65       -0.02      2.30 o
   3   1  24        2.95        4.87      2.62 o
  -7   2  24        5.79        1.36      5.27 o
  -6   2  24       13.22       15.62      3.32 o
  -5   2  24      108.40      115.62     11.71 o
  -4   2  24        2.40        0.45      1.99 o
  -3   2  24        0.01       -0.94      2.66 o
  -2   2  24       67.17       67.52      4.01 o
  -1   2  24       35.10       40.24      3.39 o
   0   2  24        0.81        0.15      2.13 o
   1   2  24        4.77        6.81      2.48 o
   2   2  24        5.15        5.58      3.57 o
  -6   3  24       42.73       53.45      7.25 o
  -5   3  24      119.06      127.76      6.24 o
  -4   3  24       56.67       66.33      4.21 o
  -3   3  24       91.61       91.89      6.86 o
  -2   3  24        0.02       -3.01      3.01 o
  -1   3  24        0.88       -0.38      2.34 o
   0   3  24       56.66       56.29      4.45 o
   1   3  24        0.50        0.56      2.50 o
  -5   4  24       53.74       64.73      4.67 o
  -4   4  24        5.24        5.86      2.46 o
  -3   4  24       27.98       29.44      2.94 o
  -2   4  24       15.93       15.75      2.58 o
  -1   4  24        2.81        1.11      2.63 o
   0   4  24       25.56       26.32      3.34 o
  -7   1  25       28.39       41.47      5.19 o
  -6   1  25       28.92       27.08      4.50 o
  -5   1  25       34.12       33.21      4.51 o
  -4   1  25       54.33       57.80      5.24 o
  -3   1  25        0.21       -1.48      2.28 o
  -2   1  25        4.24        1.20      2.81 o
  -1   1  25        1.70       -0.98      2.42 o
   0   1  25        2.61        2.72      2.30 o
   1   1  25        1.22       -1.82      2.19 o
   2   1  25        0.72       -0.96      2.38 o
  -7   2  25      102.47      115.69      7.36 o
  -6   2  25       15.13       19.66      4.26 o
  -5   2  25       47.22       34.34      3.93 o
  -4   2  25      103.59      104.53      5.19 o
  -3   2  25       11.99       11.53      3.25 o
  -2   2  25        8.08        3.43      2.31 o
  -1   2  25        0.59       -1.39      2.03 o
   0   2  25        0.51        1.55      2.31 o
   1   2  25       11.20       16.38      4.10 o
  -6   3  25       15.61       15.76      4.81 o
  -5   3  25       71.48       86.56      5.45 o
  -4   3  25       54.51       50.99      3.85 o
  -3   3  25        5.55        3.02      2.39 o
  -2   3  25       23.37       22.92      3.09 o
  -1   3  25        0.02        1.11      2.86 o
   0   3  25        8.89        9.80      4.23 o
  -4   4  25       28.24       35.94      4.12 o
  -3   4  25       16.14       20.01      2.99 o
  -2   4  25       16.76       19.38      3.08 o
  -7   0  26       87.06       94.41      9.93 o
  -6   0  26        7.86        1.02      4.75 o
  -5   0  26        0.25        1.66      4.45 o
  -4   0  26       42.94       44.97      6.97 o
  -3   0  26        7.93        8.98      4.88 o
  -2   0  26        8.78       16.06      3.95 o
  -1   0  26       38.46       40.44      8.93 o
   0   0  26       78.90       78.28      7.06 o
   1   0  26       26.86       30.29      6.80 o
  -6   1  26       94.97       94.91     15.55 o
  -5   1  26       10.04        6.67      3.41 o
  -4   1  26        4.86        2.00      3.16 o
  -3   1  26       30.87       36.26      3.91 o
  -2   1  26       36.33       32.14      3.83 o
  -1   1  26      114.61      117.34      5.98 o
   0   1  26       25.09       32.42      3.31 o
   1   1  26        0.08       -2.32      2.32 o
  -6   2  26       18.33       19.10      4.60 o
  -5   2  26        1.77       -1.51      2.94 o
  -4   2  26       26.83       27.88      4.03 o
  -3   2  26        1.78       -1.83      2.24 o
  -2   2  26        4.37        2.42      2.37 o
  -1   2  26       14.50       12.84      4.97 o
   0   2  26        0.80        0.23      3.33 o
  -5   3  26        0.59        3.05      3.29 o
  -4   3  26        7.75        6.47      2.66 o
  -3   3  26       16.04       19.66      3.08 o
  -2   3  26        4.79        4.98      2.57 o
  -1   3  26       15.79       17.01      3.56 o
  -6   1  27        4.77        1.83      3.36 o
  -5   1  27        0.51        0.96      3.27 o
  -4   1  27        9.73        5.21      3.56 o
  -3   1  27        3.77       -0.88      2.96 o
  -2   1  27       43.44       41.87      5.68 o
  -1   1  27       29.78       35.24      4.00 o
   0   1  27       38.85       40.30      3.67 o
  -5   2  27       83.18       92.34      8.76 o
  -4   2  27        4.96        2.81      3.35 o
  -3   2  27       89.27       98.23      6.99 o
  -2   2  27        0.88       -0.48      6.48 o
  -1   2  27       26.25       16.93      4.39 o
  -5   0  28       16.53       13.68      5.93 o
  -4   0  28       21.29       15.43      5.92 o
  -3   0  28       35.60       34.00      6.97 o
  -2   0  28      119.16      127.06     11.15 o
  -1   0  28        5.64        1.73      3.79 o
  -4   1  28        2.08        0.74      3.22 o
  -3   1  28        4.44       -2.75      2.75 o
  -2   1  28       19.09       28.47      3.98 o
 
